# Supplementary material for: Prehypertension Tsunami: A Decade Follow-Up of an Iranian Adult Population
Source: PLoS One. 2015 Oct 6;10(10):e0139412. doi: 10.1371/journal.pone.0139412 (PMC4595371; doi:10.1371/journal.pone.0139412)
Supplement: S1 Dataset — (XLS) [file pone.0139412.s003.xls]

## Sheet: Data
code	phase	Sex	Age_baseline	BMI_baseline	WHR_baseline_10	FBS_mmol_baseline	BS_mmol_baseline	SBP_baseline	DBP_baseline	GFR_baseline	Chol_baseline_mmol	Tg_mmol_baseline	HDL_baseline_mmol	HomaIR_baseline	Education_baseline	Smoking_baseline	Spouse_baseline	Interven_baseline	Lipdrg_baseline	Dyslipidemia	R_OUTCOME_F12	FollowUp_Day_Final	FollowUp_Year_Final
21186	2	2	45	27.5873	8.09524	4.773	6.1605	109	74	73.8553	4.8692	0.7232	1.5799	0.738224	1	1	1	1	2	0	1	218	0.59726
11788	1	2	22	23.3355	8.05825	4.3845	4.551	105	63	71.2182	4.7138	0.565	1.7353	1.81811	1	1	2	0	2	0	1	342	0.936986
11616	1	1	34	23.5479	8.4375	5.8275	4.662	108	70	72.9606	3.8332	1.3221	1.2691	1.28205	0	1	1	0	2	0	1	352	0.964384
23677	2	1	40	21.4692	8.66667	4.995	2.775	101	60	87.9619	4.0404	0.7345	1.0619	#NULL!	1	1	1	1	2	0	1	366	1.00274
20869	2	1	41	35.1541	10.1786	4.0515	5.3835	118	79	94.0001	5.3095	1.1639	1.0619	1.53777	1	3	1	1	2	0	1	367	1.00548
26573	2	1	24	22.9926	9.13462	5.6055	4.329	119	75	92.2311	5.2059	1.6498	1.0878	2.12511	1	1	2	1	2	0	1	374	1.02466
26743	2	1	28	19.1571	8.40909	5.0505	4.551	113	68	91.3957	3.7555	1.2317	1.1655	0.817059	1	3	2	1	2	0	1	375	1.0274
25408	2	1	37	24.3375	8.93617	4.7175	6.882	107	70	80.9055	4.3512	1.2317	1.0878	0.662547	1	1	1	1	2	0	1	385	1.05479
22298	2	2	24	24.2424	8	4.884	5.0505	113	66	78.7235	4.7138	0.8927	1.295	1.8277	0	1	1	1	2	0	1	385	1.05479
25582	2	1	32	16.8061	10.1042	4.551	4.884	111	72	71.1432	5.3613	0.9266	1.3727	1.24394	1	2	1	1	2	0	1	388	1.06301
23626	2	1	30	26.3958	8.83495	4.44	5.661	116	75	81.82	4.1699	0.7119	1.3209	#NULL!	0	1	1	1	2	0	1	388	1.06301
24149	2	2	41	26.4915	8.07339	5.1615	6.993	117	76	85.2433	4.4807	1.1865	1.3727	1.40622	2	1	1	1	2	0	1	391	1.07123
10837	1	1	31	18.8707	7.76471	5.6055	5.6055	96	73	72.27	4.2217	0.7458	1.1914	0.266573	0	1	2	0	2	0	1	393	1.07671
10834	1	1	31	24.2187	9	5.439	5.9385	111	62	76.527	5.1282	1.6272	2.2792	1.38513	1	3	1	0	2	0	1	393	1.07671
16797	2	2	43	24.9896	8.65979	5.0505	4.329	94	64	57.6177	4.5066	1.1752	1.3986	1.57576	1	1	1	1	2	0	1	395	1.08219
22604	2	1	54	34.5271	9.90826	5.328	5.55	105	67	66.4206	3.7555	1.1752	1.1137	1.57472	2	1	1	1	2	0	1	400	1.09589
21011	2	2	33	27.6304	8.36735	4.7175	5.994	103	62	68.6587	5.0764	1.469	1.4504	1.98345	1	1	1	1	2	0	1	403	1.10411
14289	1	1	69	21.3039	8.68132	4.6065	4.44	104	55	67.6953	4.9987	0.9718	1.1914	#NULL!	2	3	1	0	2	0	1	411	1.12603
11450	1	1	41	25.0574	8.97959	5.661	8.6025	117	72	66.4245	5.3095	1.3447	1.3727	#NULL!	1	3	1	0	2	0	1	416	1.13973
11444	1	2	35	22.4323	8.125	4.662	4.662	110	76	64.0936	5.6203	0.5989	1.554	0.754208	1	1	1	0	2	0	1	417	1.14247
9712	1	2	35	26.6389	8.84615	5.2725	4.4955	106	76	67.8435	4.144	0.9492	1.3727	#NULL!	1	1	1	0	2	0	1	427	1.16986
9556	1	2	23	33.2671	7.75	4.773	3.8295	95	69	81.424	5.8534	1.4577	1.7353	1.84132	1	1	1	0	2	0	1	434	1.18904
8904	1	1	47	28.699	9.61165	5.217	5.3835	118	79	76.2623	4.3512	1.1639	1.1914	1.18252	1	1	1	0	2	0	1	452	1.23836
14577	1	1	24	29.4107	9.10891	4.6065	3.885	115	64	88.3364	4.0663	1.4577	1.3727	#NULL!	2	1	1	0	2	0	1	454	1.24384
7246	1	1	38	23.0546	8.92473	6.0495	5.9385	119	78	69.3439	5.2318	1.356	1.1914	2.38754	2	2	1	0	2	0	1	459	1.25753
7316	1	2	44	33.2671	8.55932	6.216	8.547	110	78	63.2862	6.0606	0.9379	1.9166	3.42294	2	1	1	0	2	0	1	460	1.26027
14505	1	1	30	22.6474	9.11111	4.995	4.329	114	68	89.1253	4.8692	1.3786	1.3727	#NULL!	0	1	1	0	2	0	1	469	1.28493
4318	1	2	28	17.2879	6.90476	5.0505	6.8265	97	73	88.2272	5.2318	1.1187	1.9166	#NULL!	2	1	2	0	2	0	1	470	1.28767
4075	1	2	27	30.7809	7.58621	4.218	3.996	113	72	85.2708	4.4289	1.2204	1.6317	#NULL!	1	1	1	0	2	0	1	472	1.29315
11191	1	1	52	21.2084	8.75	4.884	5.106	112	77	70.2716	4.1699	0.8023	1.2691	0.540496	2	1	1	0	2	0	1	479	1.31233
15020	1	1	68	25.4028	9.375	4.8285	6.216	108	56	69.2973	4.5066	0.5311	1.6317	#NULL!	2	3	1	0	2	0	0	485	1.32877
13463	1	1	23	22.6627	8.91304	4.884	3.9405	111	70	87.2528	4.0404	0.678	1.0878	1.7539	1	1	2	0	2	0	1	486	1.33151
264	1	1	39	21.2183	8.3908	4.8285	3.774	96	69	82.6654	4.4289	0.7684	1.0878	0.433492	1	3	1	1	2	0	1	489	1.33973
9261	1	1	43	25.9516	9.09091	5.2725	5.328	112	70	82.8443	5.1282	1.6385	1.4504	#NULL!	1	3	1	0	2	0	1	490	1.34247
2171	1	1	54	22.3757	8.62069	5.8275	7.326	115	76	86.7553	4.921	1.2769	1.0878	#NULL!	2	1	1	0	2	0	1	492	1.34795
249	1	1	68	25.462	10.1064	4.8285	5.6055	116	64	59.941	4.662	0.9492	1.554	#NULL!	0	1	1	1	2	0	1	497	1.36164
6874	1	1	48	30.854	9.90385	5.0505	4.773	104	74	70.7187	5.0246	1.3334	1.3727	1.12233	0	1	1	0	2	0	1	508	1.39178
7055	1	2	33	17.4449	9.23077	4.8285	5.328	99	79	86.5499	3.4706	0.7006	1.3727	#NULL!	1	1	1	0	2	0	1	522	1.43014
20880	2	2	25	23.1247	8.19149	4.551	5.9385	113	73	78.0739	3.7814	0.5085	1.3727	#NULL!	1	1	2	1	2	0	1	523	1.43288
25923	2	2	25	27.7344	8.28571	4.44	3.33	106	79	74.3705	4.5584	0.7458	1.4763	0.82288	0	1	1	1	2	0	1	526	1.4411
13728	1	1	32	25.8645	8.84211	3.8295	3.441	109	76	79.1224	2.849	0.4746	1.1914	#NULL!	2	1	1	0	2	0	1	532	1.45753
9631	1	2	37	26.1427	7.95918	4.773	5.2725	103	65	60.6738	4.0145	0.6215	1.9166	1.84344	1	1	1	0	2	0	1	535	1.46575
2582	1	2	46	29.5159	7.83019	5.55	7.1595	105	75	65.7117	5.2577	0.904	1.4504	#NULL!	1	1	1	0	2	0	1	537	1.47123
15013	1	1	71	19.1953	7.55814	5.6055	5.9385	118	60	65.9664	5.5944	0.904	1.2691	#NULL!	2	3	1	1	2	0	1	538	1.47397
4670	1	2	37	22.1893	7.02128	4.551	4.2735	101	77	81.0874	4.9728	0.6102	1.6317	#NULL!	1	1	1	0	2	0	1	554	1.51781
22360	2	2	46	24.4473	7.6699	4.1625	3.6075	97	69	70.7364	6.1901	0.9718	1.7094	#NULL!	2	1	1	1	2	0	1	557	1.52603
14522	1	1	23	22.0581	8.49462	5.1615	5.883	115	61	85.4731	4.7138	0.9605	1.1914	2.22059	1	1	1	0	2	0	1	567	1.55342
18918	2	1	76	29.271	10.7071	5.0505	7.77	111	53	69.9065	5.2836	1.2317	1.3727	2.0404	2	1	1	0	2	0	1	567	1.55342
18639	2	1	82	19.6752	9.65116	5.0505	6.66	112	60	76.9211	5.3613	0.791	1.4504	0.473625	2	1	1	0	2	0	1	585	1.60274
2906	1	1	59	23.3844	9.45652	4.995	5.439	118	72	84.1968	5.698	1.017	1.554	#NULL!	2	1	1	0	2	0	1	587	1.60822
14236	1	2	32	23.0469	8	5.106	5.6055	115	73	61.8274	5.3872	1.1187	1.554	#NULL!	1	1	2	1	2	0	1	588	1.61096
19015	2	2	51	30.8012	8.86792	4.8285	5.6055	119	71	118.85	5.7239	0.8814	1.3727	1.558	2	1	1	0	2	0	1	591	1.61918
4048	1	2	22	17.9282	6.84783	4.6065	4.773	118	72	87.6988	3.9109	0.4746	1.554	1.75252	1	1	2	0	2	0	1	592	1.62192
14104	1	1	27	23.5294	8.60215	4.7175	5.661	114	69	79.4803	3.4965	1.0396	1.0878	#NULL!	0	1	2	1	2	0	1	595	1.63014
7315	1	2	27	18.7962	8.96552	4.8285	4.773	100	70	83.0127	4.6361	0.8136	1.6317	#NULL!	2	1	1	0	2	0	1	598	1.63836
2050	1	1	24	22.4913	8.9011	5.4945	4.107	111	76	82.214	5.0246	0.8701	1.1914	2.91331	1	1	2	0	2	0	1	601	1.64658
9659	1	2	43	23.1111	7.29167	4.44	5.3835	97	66	62.8634	4.0663	1.5933	1.4504	0.767627	1	1	1	0	2	0	1	603	1.65205
17062	2	2	22	21.9261	6.59794	4.4955	4.551	101	57	91.3669	2.9008	0.7006	1.7353	#NULL!	1	1	2	0	2	0	1	603	1.65205
6968	1	1	26	19.4708	7.81609	5.0505	1.887	107	70	73.5268	3.9109	1.4012	1.1914	1.01683	1	3	2	0	2	0	1	608	1.66575
18520	2	1	25	20.6193	8.3908	4.6065	4.551	102	68	110.697	3.626	1.017	1.036	1.70748	1	1	2	0	2	0	1	608	1.66575
2495	1	1	44	28.5483	10	4.6065	6.327	110	68	76.4873	5.3095	1.5255	1.1914	#NULL!	1	1	1	0	2	0	1	621	1.70137
5911	1	1	41	19.2672	8.48837	4.773	3.7185	109	70	82.7304	3.9627	0.678	1.7353	0.814592	0	3	1	0	2	0	1	622	1.70411
4945	1	1	59	26.4463	9.68421	4.884	5.772	115	72	72.822	5.1023	1.0283	1.0878	#NULL!	1	3	1	0	2	0	1	633	1.73425
2911	1	1	49	27.0169	9.0099	5.439	5.661	114	78	70.4233	4.2476	1.3108	1.0878	#NULL!	1	1	1	0	2	0	1	637	1.74521
13544	1	2	27	27.0552	7.54717	4.9395	5.217	97	73	80.8638	4.0663	0.6893	1.3727	1.85506	2	1	1	1	2	0	1	649	1.77808
23381	2	1	23	29.3031	9.71154	5.772	5.8275	114	70	89.1029	3.626	0.8249	1.1137	#NULL!	1	3	2	1	2	0	1	652	1.7863
10529	1	2	27	23.3355	8.25243	4.8285	4.6065	103	70	75.9207	5.18	1.2091	1.3727	1.67603	1	1	1	1	2	0	1	665	1.82192
12258	1	1	56	24.3865	9.45055	5.994	9.879	109	73	75.1726	5.9052	1.2091	1.1914	0.815184	2	1	1	1	2	0	1	667	1.8274
12706	1	2	59	18.75	7.17391	5.7165	6.0495	92	63	55.1903	6.0088	0.6441	1.4504	#NULL!	2	1	1	1	2	0	1	671	1.83836
11766	1	1	36	20.0851	8.3871	5.1615	4.7175	97	73	80.5038	3.7296	0.8927	1.1914	#NULL!	1	2	1	1	2	0	1	675	1.84932
12072	1	1	61	33.3465	10.381	5.3835	9.435	109	72	61.2776	5.8534	1.0622	1.7353	1.71793	2	3	1	1	2	0	1	675	1.84932
12295	1	2	22	18.75	7.30337	4.329	4.7175	109	79	77.2439	3.4706	0.5537	1.7353	1.14093	1	1	1	1	2	0	1	676	1.85205
12118	1	1	82	24.0346	8.92473	5.328	5.994	116	59	57.1858	5.8793	1.0283	1.3727	#NULL!	0	1	1	1	2	0	1	678	1.85753
13160	1	1	65	14.8502	7.16049	4.773	8.769	84	64	67.8338	4.403	0.8136	1.0878	#NULL!	2	2	1	0	2	0	1	682	1.86849
12482	1	1	27	25.7959	8.54167	4.884	5.106	111	64	76.456	3.9886	1.5594	1.1914	#NULL!	1	2	2	1	2	0	1	682	1.86849
26535	2	2	25	18.2615	6.66667	4.7175	5.0505	92	64	91.5679	4.0145	1.3108	1.295	#NULL!	1	1	2	1	2	0	0	689	1.88767
18148	2	1	37	26.7949	9.41176	5.217	7.77	113	73	88.3448	5.4649	1.3221	1.295	1.02021	0	1	1	0	2	0	1	704	1.92877
10041	1	1	64	20.0692	8.06818	5.328	4.8285	113	67	69.4394	5.4649	0.7119	1.4504	0.352832	2	1	1	0	2	0	1	708	1.93973
3925	1	2	22	18.1312	8.29268	4.2735	4.2735	107	73	83.2165	3.885	0.791	1.4504	0.558404	1	1	1	0	2	0	1	713	1.95342
7447	1	2	47	30.7809	11.1429	4.44	2.775	111	70	57.1861	5.0505	0.9831	1.554	#NULL!	2	1	1	1	2	0	1	725	1.9863
2359	1	2	29	20.4491	7.44444	4.6065	4.773	112	77	79.6992	3.9627	1.1526	1.6317	0.769797	1	1	1	0	2	0	1	728	1.99452
6507	1	1	63	20.0796	7.81609	5.328	2.442	116	71	55.7791	5.6721	1.4464	1.2691	0.348096	0	1	1	1	2	0	1	740	2.0274
14084	1	2	64	27.5862	8.82353	5.7165	6.8265	118	76	58.651	5.0764	0.8023	1.813	#NULL!	2	1	1	1	2	0	1	757	2.07397
25586	2	1	28	23.597	8.75	4.3845	5.8275	111	79	75.8937	3.5483	0.6667	1.3468	#NULL!	1	1	1	1	2	0	0	769	2.10685
6664	1	1	47	21.1073	8.66667	4.4955	5.439	110	70	58.2154	4.9469	0.9266	1.0878	1.00699	1	1	1	0	2	0	1	770	2.10959
4124	1	1	31	23.3234	9.1954	4.6065	2.6085	102	73	97.1014	4.8433	0.452	1.7353	0.468839	1	3	2	1	2	0	1	770	2.10959
14613	1	1	23	22.1158	7.8125	4.884	3.4965	114	67	82.1099	2.9267	0.6893	1.0878	#NULL!	1	3	2	0	2	0	1	777	2.12877
5959	1	1	66	25.5593	9.49495	5.217	6.549	106	73	55.7239	5.3613	1.5594	1.0878	2.17491	0	2	1	1	2	0	1	781	2.13973
25271	2	1	25	25.9516	8.6	5.328	3.441	110	70	91.47	3.9368	0.7571	1.036	#NULL!	1	1	1	1	2	0	0	785	2.15068
23272	2	2	21	19.736	7.5	4.44	4.995	107	57	84.006	5.439	0.9379	1.4245	#NULL!	1	1	2	1	2	0	0	806	2.20822
23960	2	2	39	24.3418	7.6	4.884	4.9395	100	62	65.6041	5.2836	1.5029	1.3209	#NULL!	1	1	1	1	2	0	0	808	2.2137
10937	1	1	35	26.2917	9.13978	6.105	7.215	99	64	66.1814	4.9728	1.0961	1.0878	#NULL!	2	1	1	1	2	0	1	839	2.29863
2608	1	2	36	20.0288	7.64045	3.996	4.4955	84	63	70.7448	5.2836	0.9492	1.4504	0.82584	1	1	1	0	2	0	1	848	2.32329
14830	1	1	24	19.7133	8.31461	4.8285	5.55	108	62	77.5659	3.4188	0.6215	1.4504	0.98716	1	1	2	0	2	0	1	854	2.33973
10406	1	2	21	19.8141	6.48936	4.6065	5.994	95	64	74.3886	4.4289	0.6554	1.3727	#NULL!	1	1	2	0	2	0	0	857	2.34795
11957	1	2	27	27.7323	8.13559	4.551	3.3855	104	60	66.8186	4.2735	0.5989	1.554	#NULL!	1	1	1	0	2	0	0	857	2.34795
11785	1	1	67	22.3403	9.79167	5.328	3.552	103	61	69.506	5.5167	0.9944	1.2691	#NULL!	2	2	1	0	2	0	0	861	2.3589
9371	1	2	39	23.6244	7.69231	4.773	4.44	103	79	70.4598	5.8793	0.7684	1.7353	#NULL!	1	3	1	0	2	0	0	893	2.44658
13750	1	1	33	27.9904	8.77551	5.0505	4.218	114	65	83.6919	5.5685	1.3447	1.0878	1.49495	1	1	1	1	2	0	1	896	2.45479
16746	2	2	21	21.0937	6.97917	4.8285	3.9405	94	76	88.5309	4.2217	1.243	1.4504	#NULL!	1	1	2	0	2	0	0	902	2.47123
271	1	2	28	18.8189	7.44444	3.9405	5.217	109	69	82.4022	4.1181	0.7458	1.3727	#NULL!	0	1	2	1	2	0	1	907	2.48493
10297	1	1	24	16.1415	7.90123	4.8285	5.55	106	63	89.281	4.8951	0.9605	1.1914	#NULL!	1	3	2	1	2	0	1	911	2.49589
24111	2	2	33	28.0404	7.96117	4.551	5.55	80	64	70.2949	5.8016	1.1526	1.5022	#NULL!	1	3	2	1	2	0	0	915	2.50685
10935	1	1	68	20.1348	8.43373	5.1615	8.4915	117	63	58.8699	5.4908	0.8362	1.2691	#NULL!	2	3	1	0	2	0	0	925	2.53425
5478	1	1	26	20.984	8.35165	4.8285	4.44	113	76	68.4848	4.6879	1.0848	1.0878	#NULL!	0	1	2	1	2	0	1	925	2.53425
15089	1	2	28	23.2434	9.375	4.995	5.3835	102	72	63.5263	5.8534	0.6102	1.7353	#NULL!	1	3	1	0	2	0	0	942	2.58082
12811	1	2	37	32.7919	8.69565	4.773	6.8265	111	79	73.933	4.8692	0.8023	1.4504	2.1383	1	1	1	1	2	0	1	980	2.68493
13002	1	2	28	25.8876	7.2549	4.4955	4.773	93	72	70.1688	4.5066	1.1639	1.554	#NULL!	1	1	1	1	2	0	1	982	2.69041
6656	1	1	63	16.8663	8.15789	4.773	6.327	119	69	86.1504	4.9728	1.3786	1.1914	#NULL!	2	3	1	0	2	0	0	992	2.71781
8622	1	2	30	19.0039	6.83673	5.772	7.3815	110	79	66.1309	4.1958	0.6667	1.4504	1.90091	1	1	1	1	2	0	1	994	2.72329
26967	2	1	25	17.0433	8.6747	4.3845	4.8285	97.5	60	102.669	3.0821	0.5537	1.4245	#NULL!	1	1	2	1	2	0	0	1021	2.79726
10583	1	2	39	25.2363	7.7451	4.8285	4.3845	113	77	64.1219	6.1642	1.0283	1.3727	1.21464	0	1	2	1	2	0	1	1022	2.8
25766	2	1	33	30.3503	9.27273	5.1615	7.104	112	74	73.4041	6.0865	1.1074	1.7094	1.26858	1	3	2	1	2	0	1	1023	2.80274
2988	1	1	34	23.5883	8.19149	4.4955	3.2745	107	71	88.8583	4.8951	1.2656	1.0878	0.51948	0	1	1	1	2	0	1	1034	2.83288
14757	2	2	35	18.2563	7.39583	4.1625	3.7185	115	69	92.0475	3.885	0.3842	1.4763	0.49025	0	1	1	0	2	0	1	1038	2.84384
12701	1	1	35	26.5338	8.80435	5.1615	2.1645	115	77	64.4745	5.7757	1.6498	1.0878	#NULL!	1	1	1	1	2	0	1	1039	2.84658
19113	2	1	52	23.3234	9.56522	4.329	6.549	103	63	96.6565	5.439	1.1639	1.0619	0.5291	1	3	1	1	2	0	1	1048	2.87123
11081	1	2	72	32.4354	9.55357	5.1615	6.105	97	77	57.2653	5.2059	1.4916	1.554	#NULL!	2	1	1	1	2	0	1	1060	2.90411
22767	2	2	39	27.6398	7.98077	5.328	6.882	100	65	77.0416	3.367	0.7797	1.7871	#NULL!	1	1	1	1	2	0	0	1067	2.92329
13765	1	1	59	21.7079	8.53933	4.8285	7.104	95	60	67.8178	4.4807	0.5198	1.2691	0.60088	2	1	1	0	2	0	1	1075	2.94521
21108	2	1	23	18.5879	8.57143	4.884	5.217	113	65	95.1192	3.2893	0.7797	1.1137	#NULL!	1	2	2	1	2	0	0	1093	2.99452
13224	1	1	40	27.4506	8.72549	5.328	3.996	103	72	73.3852	4.7915	1.2882	1.1914	2.46982	0	3	1	0	2	0	1	1095	3
9720	1	1	36	22.8625	8.19149	5.661	3.996	102	77	81.3567	5.4131	0.7797	1.0878	#NULL!	1	1	1	1	2	0	1	1096	3.00274
14907	1	2	52	35.0862	8.72881	5.6055	4.8285	118	79	54.2963	5.9052	0.8927	1.3727	#NULL!	2	1	2	1	2	0	0	1102	3.01918
24408	2	1	26	27.4587	9.12621	4.995	5.3835	103	60	79.3088	3.9368	1.5707	1.3727	#NULL!	0	1	2	1	2	0	0	1109	3.03836
13848	1	2	48	32.7449	8.45528	5.3835	6.6045	117	70	49.9995	5.1023	1.0735	1.3727	#NULL!	2	1	2	1	2	0	1	1116	3.05753
14053	1	2	30	34.2504	8.33333	4.8285	6.7155	116	68	60.0909	4.9987	1.4238	1.4504	4.81133	1	1	2	1	2	0	1	1127	3.08767
13290	1	1	24	17.3611	7.59036	5.217	4.44	111	71	89.281	3.4965	0.3051	1.6317	4.46343	1	1	2	1	2	0	1	1138	3.11781
1583	1	1	29	24.4898	9.35484	5.2725	3.9405	119	79	92.8238	6.0865	0.9492	1.2691	1.49739	2	1	1	1	2	0	1	1141	3.12603
20453	2	1	22	25.5354	10	4.4955	5.55	105	76	79.7016	5.8275	1.2204	1.036	1.58841	1	1	2	1	2	0	1	1142	3.12877
2499	1	1	27	22.2291	8.82353	4.7175	3.2745	111	76	77.9408	4.7138	0.5763	1.4504	0.983337	1	3	1	1	2	0	1	1145	3.13699
17095	2	1	24	19.2653	8.23529	4.7175	3.33	110	58	64.5762	4.3771	1.0509	1.0878	#NULL!	1	3	1	0	2	0	0	1148	3.14521
16137	2	1	33	25.0298	9.10891	4.7175	4.4955	101	70	87.4175	4.662	0.7571	1.0878	2.84308	0	1	1	0	2	0	1	1154	3.16164
25547	2	2	25	20.6905	9.1954	4.107	5.0505	99	74	86.6135	4.662	1.0622	1.7353	0.910841	1	1	1	1	2	0	1	1161	3.18082
5541	1	2	29	17.0088	7.5	4.107	5.106	110	76	88.8502	3.8073	0.5989	1.3727	0.500141	1	1	1	0	2	0	1	1181	3.23562
26866	2	2	30	24.6548	7.8	4.7175	4.6065	103	71	82.3474	3.8332	0.7119	1.3986	1.81152	0	1	1	1	2	0	1	1193	3.26849
2834	1	2	41	30.8185	7.81818	4.9395	5.439	112	77	68.0739	4.2994	1.1413	1.6317	#NULL!	0	1	2	1	2	0	1	1193	3.26849
20753	2	1	66	25.0593	10	3.996	4.662	96.5	65	90.897	5.3354	1.5029	1.0878	0.966144	2	3	1	1	2	0	1	1198	3.28219
6925	1	2	77	25.5661	8.71287	4.0515	4.884	100	69	39.0769	5.2577	1.0848	1.4504	#NULL!	2	2	2	0	2	0	0	1208	3.30959
7744	1	1	47	16.2292	7.59036	5.217	8.1585	111	74	76.2623	5.8275	1.0283	1.2691	0.614447	2	3	1	0	2	0	1	1218	3.33699
7835	1	2	54	31.2295	7.47826	4.8285	4.3845	109	79	58.6927	5.6721	0.9492	1.6317	#NULL!	2	3	1	0	2	0	1	1218	3.33699
25357	2	2	40	25.5367	7.07071	4.662	6.549	102	65	77.6761	4.5325	0.452	1.6317	0.607096	1	1	1	1	2	0	1	1228	3.36438
1273	1	1	38	24.8591	9.47368	4.7175	4.884	114	76	73.4286	5.4649	1.4351	1.0878	#NULL!	2	3	1	1	2	0	1	1238	3.39178
14462	1	1	41	22.4088	9.35484	5.217	5.661	102	64	70.2398	5.18	1.1526	1.0878	1.31005	1	2	1	0	2	0	1	1251	3.4274
26566	2	2	27	21.4109	7.07071	5.0505	5.106	100	74	80.8638	5.2577	0.9718	1.7094	1.60269	0	1	1	0	2	0	1	1257	3.44384
24720	2	2	31	24.6548	8.33333	4.9395	5.4945	110	72	67.1809	5.0246	0.9605	1.7353	#NULL!	1	1	1	1	2	0	0	1260	3.45205
2150	1	1	40	26.7036	10	5.217	9.6015	102	68	70.5928	4.3253	1.469	1.1914	#NULL!	1	1	1	0	2	0	1	1268	3.47397
8203	1	1	29	25.9924	9.60396	5.1615	4.107	118	79	81.5443	4.0404	1.1074	1.0878	2.00037	1	1	2	0	2	0	1	1272	3.48493
4950	1	1	22	18.5132	7.97619	4.3845	5.55	111	71	92.8535	4.8692	1.243	1.1914	#NULL!	1	1	2	0	2	0	1	1275	3.49315
4451	2	2	24	20.2848	6.55914	4.329	6.216	95	61	102.48	4.0922	0.5763	1.4504	#NULL!	1	3	2	0	2	0	0	1277	3.49863
12535	1	1	45	23.6614	8.52632	4.6065	2.442	110	65	67.6333	5.5685	0.8023	1.4504	#NULL!	2	3	1	1	2	0	1	1278	3.50137
23297	2	1	40	23.2912	8.4	4.4955	4.2735	105	69	66.7583	4.6361	1.4803	1.036	1.95604	1	2	1	1	2	0	1	1286	3.52329
17404	2	2	25	24.3046	8.54167	4.551	4.9395	113	75	104.899	4.5066	1.0961	1.3468	0.995152	0	1	2	1	2	0	0	1286	3.52329
17365	2	1	33	22.0386	8.40909	4.773	5.883	101	66	81.9384	3.1598	0.8701	1.0878	#NULL!	1	1	1	1	2	0	0	1290	3.53425
21375	2	2	22	20.9572	7.63441	4.107	4.773	94	64	80.1264	3.885	0.7232	1.4763	#NULL!	1	1	2	1	2	0	0	1306	3.57808
26554	2	2	39	22.2656	7.42268	4.9395	7.7145	105	63	79.1373	5.1282	1.0622	1.3468	#NULL!	1	1	1	1	2	0	1	1308	3.58356
2514	1	1	30	24.841	8.9011	4.218	7.0485	114	71	80.985	4.4289	0.8588	1.3727	#NULL!	1	3	1	0	2	0	0	1322	3.62192
2515	1	2	23	18.902	7.27273	4.884	3.9405	95	71	82.4689	4.3771	1.4125	1.4504	#NULL!	1	1	1	0	2	0	0	1322	3.62192
20611	2	2	24	18.2183	8.18182	4.551	4.218	105	75	111.097	4.0922	0.5989	1.4763	1.05583	1	1	1	1	2	0	1	1328	3.63836
14825	1	1	22	19.9445	8.77778	3.774	3.108	104	64	87.1372	3.7814	0.2938	1.6317	#NULL!	1	1	2	0	2	0	1	1338	3.66575
13703	1	1	31	19.2302	8.18182	4.4955	3.3855	109	55	68.4346	4.4807	0.7797	1.1914	#NULL!	0	1	1	0	2	0	1	1340	3.67123
13043	1	1	60	28.0816	9.32692	5.7165	5.1615	112	73	74.1271	5.3872	0.8136	1.0878	#NULL!	2	2	1	1	2	0	0	1343	3.67945
22215	2	1	33	19.2672	8.50575	5.217	3.8295	109	75	87.4175	4.4807	0.9492	1.3727	1.64162	1	1	1	1	2	0	1	1349	3.69589
12739	1	2	21	21.3039	7.57576	4.329	4.2735	110	56	87.3577	4.8951	0.6667	1.3727	#NULL!	1	1	2	1	2	0	0	1354	3.70959
11569	1	2	48	18.9619	6.84211	4.218	4.662	104	62	69.249	5.0505	0.9266	1.554	0.463043	0	1	1	0	2	0	1	1357	3.71781
26924	2	1	26	22.9819	8.65979	4.9395	3.219	111	67	72.2026	4.3771	1.356	1.1137	1.98019	1	1	1	1	2	0	0	1358	3.72055
14143	1	2	29	24.0346	7.34694	4.8285	4.329	106	66	73.0313	4.2735	0.8701	1.7353	#NULL!	1	1	1	1	2	0	1	1360	3.72603
3031	1	1	35	29.4118	10	4.6065	5.0505	113	77	88.337	5.8275	1.1526	1.1914	1.341	2	1	1	0	2	0	1	1362	3.73151
8836	1	1	35	17.3745	7.90123	4.773	4.773	105	65	81.8233	5.18	0.6215	1.6317	#NULL!	1	3	1	0	2	0	1	1377	3.7726
20883	2	1	43	20.5191	8.55556	5.106	4.7175	106	62	99.1569	4.8692	0.904	1.2432	0.737533	1	1	1	1	2	0	1	1381	3.78356
10917	1	2	33	23.9188	7.8125	4.662	5.55	102	73	69.4678	5.8016	0.7797	2.0979	#NULL!	1	1	1	0	2	0	1	1387	3.8
15144	2	1	43	25.2826	9.27835	4.773	4.884	117	73	65.1926	5.6721	0.678	1.5022	1.014	1	1	1	1	2	0	1	1394	3.81918
18808	2	1	22	23.5666	9.15789	4.6065	6.0495	110	69	89.9106	5.5167	0.9718	1.0878	0.886495	1	1	2	0	2	0	1	1404	3.84658
17520	2	1	52	27.3588	10	4.884	5.55	105	67	63.8758	4.7138	1.0735	1.1396	2.16198	0	2	1	1	2	0	1	1405	3.84932
3197	1	2	20	21.3333	6.90722	5.2725	5.0505	90	61	100.076	3.8332	0.7345	1.4504	#NULL!	1	1	2	0	2	0	0	1407	3.85479
9111	1	1	68	21.2585	9.65116	5.55	7.326	118	69	65.2472	5.9829	1.0396	1.3727	1.62553	1	1	1	0	2	0	1	1411	3.86575
11145	1	2	43	22.3133	7.36842	4.9395	4.44	111	68	62.8634	4.6879	0.7458	1.3727	0.946189	1	1	2	0	2	0	1	1414	3.87397
13098	1	2	25	26.5643	7.47573	4.6065	5.3835	107	66	69.3938	4.6361	0.8362	1.554	#NULL!	1	1	2	0	2	0	1	1414	3.87397
26538	2	1	57	21.7181	8.04348	4.44	4.7175	94	71	72.5718	4.144	0.5989	1.5022	0.601867	0	1	1	1	2	0	1	1420	3.89041
20916	2	1	36	23.5156	9.7	5.7165	4.1625	114	72	70.1092	5.2059	1.0735	1.295	1.77847	1	1	1	1	2	0	1	1422	3.89589
17930	2	2	62	29.7284	9.11765	4.773	10.6005	110	66	90.1194	4.1958	1.3447	1.4504	2.92532	2	1	1	1	2	0	1	1437	3.93699
9102	1	2	24	17.898	7.58242	4.662	5.772	87	62	85.0215	3.9627	0.904	1.3727	#NULL!	1	1	2	1	2	0	1	1447	3.96438
15717	2	2	43	18.7305	7.35632	4.6065	5.9385	100	67	82.0221	5.2577	1.0283	1.3209	0.915158	1	1	1	0	2	0	1	1448	3.96712
7199	1	1	52	17.6471	7.97619	5.328	6.882	118	75	79.7091	4.7138	1.1187	1.813	0.729344	2	1	1	0	2	0	1	1453	3.98082
7351	1	2	40	23.6244	7.05882	5.3835	6.771	110	70	71.8601	4.3253	0.6215	1.3727	#NULL!	1	1	1	1	2	0	0	1461	4.00274
1811	1	2	33	24.7475	7.4	4.995	3.4965	114	72	84.1477	4.3253	0.7232	1.813	#NULL!	1	1	1	0	2	0	0	1464	4.01096
15063	1	1	35	22.7615	8.37209	4.995	4.773	109	71	76.9169	5.2836	0.6554	1.2691	0.57498	1	1	2	0	2	0	1	1471	4.03014
3394	1	2	34	23.9361	7.78947	4.884	3.885	119	79	72.4498	4.8174	1.1752	1.554	1.48039	0	1	1	0	2	0	1	1474	4.03836
8941	1	1	73	20.5688	8.47059	4.3845	5.328	87	61	72.7873	4.9987	0.6667	1.0878	1.05813	2	1	1	0	2	0	1	1496	4.09863
1570	1	1	44	20.4152	8.86364	5.217	6.3825	107	78	78.1091	4.1958	0.7684	1.6317	0.976159	1	3	1	0	2	0	1	1496	4.09863
6060	1	2	33	22.6003	7.22772	4.551	7.1595	107	73	75.6702	4.9987	0.9153	1.4504	1.05381	1	1	2	1	2	0	1	1497	4.10137
5360	1	2	26	17.4044	7.07865	4.884	7.4925	110	69	80.4417	3.8073	0.7119	1.4504	#NULL!	0	1	2	1	2	0	0	1511	4.13973
23240	2	2	31	26.1066	7.78846	4.2735	5.7165	102	75	78.6275	3.7296	0.3277	1.6058	0.932573	0	1	1	1	2	0	1	1511	4.13973
19512	2	2	42	29.2421	8.14815	4.884	5.328	99	76	73.9267	5.5167	1.0848	1.3468	0.94424	1	1	1	1	2	0	1	1512	4.14247
6140	1	1	26	21.3839	8.86364	5.106	5.106	105	76	66.7572	4.6879	0.9605	1.1914	#NULL!	1	1	1	0	2	0	1	1519	4.16164
4135	1	1	29	22.921	8.61702	4.662	3.8295	110	71	99.6215	4.0922	1.3673	1.3727	#NULL!	0	1	2	1	2	0	1	1550	4.24658
18254	2	1	40	26.4236	9.2	4.773	3.33	112	73	70.5928	3.5224	0.9718	1.0878	#NULL!	1	1	1	0	2	0	0	1557	4.26575
1317	1	2	22	21.5045	7.64045	4.884	4.218	103	66	81.1323	4.4807	0.8814	1.4504	#NULL!	2	1	1	0	2	0	0	1558	4.26849
1818	1	2	27	17.3134	6.81818	4.8285	5.328	92	61	83.0127	3.9886	0.452	1.7353	#NULL!	1	1	1	0	2	0	0	1572	4.30685
23800	2	2	33	22.1893	7.34043	4.6065	5.217	104	64	78.6549	3.7555	0.3955	1.5281	0.685857	1	1	1	1	2	0	1	1574	4.31233
21720	2	2	36	21.1553	7.82609	4.551	4.6065	104	72	60.3667	5.2836	1.243	1.6317	2.10762	1	3	2	1	2	0	1	1574	4.31233
24152	2	1	21	18.8739	8.06452	5.106	5.1615	102	69	89.8122	4.1181	1.017	1.295	0.823768	1	1	2	1	2	0	1	1593	4.36438
990	1	2	26	20.2848	8.35165	4.884	5.3835	115	74	92.1534	4.4548	1.6046	1.4504	#NULL!	1	1	1	0	2	0	1	1600	4.38356
25388	2	1	42	21.5451	8.8764	4.8285	3.885	94	63	93.5414	4.6102	1.0622	1.2432	#NULL!	1	1	1	1	2	0	1	1611	4.4137
16324	2	1	49	24.1288	9.23077	4.4955	4.551	113	65	78.0718	3.6778	0.8927	1.0619	0.657342	1	2	1	0	2	0	0	1622	4.44384
1869	1	1	29	23.5036	8.76289	4.884	5.2725	116	78	85.0073	4.1699	0.6215	1.1914	#NULL!	1	1	2	1	2	0	1	1633	4.47397
8998	1	2	45	25.9695	8.49462	4.551	4.662	114	64	80.126	5.3354	0.6893	1.6317	#NULL!	1	3	2	0	2	0	1	1647	4.51233
8604	1	2	28	26.7094	8.4466	5.106	4.662	95	70	77.2561	4.0404	0.9944	1.3727	#NULL!	1	1	1	1	2	0	0	1651	4.52329
23675	2	2	34	26.986	8.20755	5.4945	8.325	103	64	69.0481	4.7656	0.7345	1.7353	#NULL!	2	1	1	1	2	0	1	1670	4.57534
8347	1	2	30	24.6548	7.92079	4.4955	3.8295	104	59	81.2561	5.2577	0.8249	1.4504	1.29271	1	1	1	0	2	0	1	1672	4.58082
13791	1	1	37	19.9744	8.63636	4.329	5.439	104	69	80.9055	4.0404	0.3842	1.554	#NULL!	2	1	1	0	2	0	0	1675	4.58904
12354	1	2	33	25	6.79612	4.4955	6.105	118	78	64.1514	5.2318	1.017	1.3727	#NULL!	1	1	2	1	2	0	0	1689	4.6274
25944	2	2	32	28.6726	9.18367	4.995	4.9395	87	67	66.7493	4.3253	0.8588	1.6835	2.52192	0	1	1	1	2	0	0	1690	4.63014
25574	2	1	32	19.8352	8.75	5.217	4.662	89	52	89.9586	4.1958	1.0622	1.036	0.670095	2	1	1	1	2	0	0	1706	4.67397
19986	2	2	23	21.7555	7.15789	5.3835	5.661	106	70	70.5784	4.5843	1.4464	1.7871	1.84714	0	1	1	1	2	0	0	1706	4.67397
6409	1	1	31	20.1956	8.73563	4.218	3.33	107	72	71.6032	4.144	0.8249	1.1914	#NULL!	1	2	1	0	2	0	1	1707	4.67671
26707	2	1	30	22.2222	8.63158	4.8285	4.107	98	60	86.2479	4.5584	1.3108	1.4504	1.52581	1	1	1	1	2	0	0	1716	4.70137
26706	2	2	26	25.1486	8.35052	3.996	5.7165	105	68	82.5552	3.9886	0.5198	2.3569	0.502608	1	1	1	1	2	0	0	1716	4.70137
5033	1	1	60	19.3337	8.80952	3.9405	4.107	100	68	73.3429	5.1023	1.1752	1.2691	0.401055	2	2	1	0	2	0	1	1719	4.70959
13031	1	2	46	24.5243	8.15534	4.44	4.884	107	68	55.6646	4.7915	0.6893	1.554	0.700533	2	1	1	1	2	0	1	1719	4.70959
26747	2	2	24	20.1956	7.8022	4.662	5.1615	104	66	87.3342	3.8591	0.678	1.3986	1.69904	0	1	1	1	2	0	0	1721	4.71507
11163	1	1	43	22.571	8.75	4.884	5.217	104	50	69.564	3.4447	1.3447	1.1914	#NULL!	1	3	1	0	2	0	1	1722	4.71781
10346	1	2	34	39.7361	8.07692	4.4955	4.107	115	77	61.7242	5.5944	1.0396	1.6317	1.76024	2	1	1	0	2	0	1	1723	4.72055
2338	1	2	32	22.7694	7.65957	4.8285	5.106	111	76	82.38	4.7397	0.7684	1.3727	2.734	2	1	2	0	2	0	1	1724	4.72329
15303	2	2	35	23.1473	7.57895	4.551	4.3845	113	69	79.8105	4.1699	0.5876	1.7094	#NULL!	1	2	1	0	2	0	1	1728	4.73425
14526	1	2	22	21.6441	8	4.8285	4.662	117	65	73.6894	3.9886	0.4181	1.3727	1.73611	1	1	1	0	2	0	1	1729	4.73699
2924	1	1	23	22.2826	7.91667	4.773	4.107	119	77	85.4731	3.7555	0.9718	1.4504	0.647007	1	1	2	0	2	0	1	1731	4.74247
25339	2	2	37	28.2828	7.88991	4.551	4.107	83	58	72.1012	6.0606	1.2995	1.6058	2.20268	1	1	1	1	2	0	0	1731	4.74247
26717	2	1	34	28.0497	9.08257	5.3835	5.106	119	65	85.935	4.1699	1.2317	1.0878	1.86867	1	3	1	1	2	0	0	1732	4.74521
12219	1	1	37	20.3223	8.04598	5.0505	3.8295	96	65	71.0409	6.1383	1.3786	1.0878	#NULL!	1	3	1	1	2	0	1	1733	4.74795
21412	2	2	28	30.7306	8.88889	4.218	5.3835	89	59	81.3225	3.7037	1.1187	1.295	1.90841	1	1	1	1	2	0	1	1736	4.75616
21459	2	1	51	27.7177	10.101	4.8285	6.105	108	69	72.7149	5.4649	1.243	1.1396	1.10304	1	1	1	1	2	0	0	1737	4.7589
25538	2	1	43	23.5102	8.42105	5.106	3.3855	99	68	61.3075	4.403	0.8023	1.3468	0.755688	1	1	1	1	2	0	1	1747	4.7863
11337	1	2	29	22.0604	7.23404	4.218	5.328	111	65	69.6707	4.8692	0.7345	1.4504	#NULL!	1	1	1	1	2	0	0	1750	4.79452
25018	2	2	41	24.9199	8.94231	4.44	5.772	92	62	78.338	4.9987	1.0961	1.4245	1.19781	1	1	1	1	2	0	0	1753	4.80274
20223	2	1	25	19.8352	8.02198	4.9395	3.108	102	78	84.9051	4.2476	0.5085	1.3727	1.06913	1	1	2	1	2	0	0	1754	4.80548
19081	2	1	25	23.1206	8.63158	4.995	4.551	95	46	109.279	3.8073	0.4746	1.2691	1.49406	1	3	1	0	2	0	1	1757	4.8137
4350	1	2	39	25.6369	7.22772	5.439	6.549	108	67	68.7685	6.0347	1.0509	1.554	#NULL!	1	1	1	0	2	0	0	1759	4.81918
23928	2	1	36	21.9671	8.37209	4.3845	6.0495	100	69	82.2266	4.5843	0.9718	1.3986	0.609933	1	1	1	1	2	0	0	1762	4.8274
25890	2	1	35	29.0174	10.098	4.7175	6.105	111	69	66.7693	5.1282	1.2995	1.295	2.17844	1	2	1	1	2	0	0	1763	4.83014
25413	2	1	50	27.7344	9.89583	5.328	6.7155	110	73	75.3104	4.5325	1.2995	1.0878	1.13427	1	1	1	1	2	0	0	1770	4.84932
3550	2	1	52	21.9713	8.80435	5.0505	3.885	115	71	77.9761	4.0663	1.3786	1.0619	1.01234	1	1	1	1	2	0	0	1775	4.86301
10176	1	1	74	22.9481	8.69565	4.773	5.994	115	55	75.0317	4.9987	0.8475	1.2691	0.483664	1	1	1	1	2	0	1	1778	4.87123
23987	2	2	43	24.677	7.28155	4.44	2.6085	96	68	60.134	4.2735	0.9379	1.5022	0.623573	1	1	1	1	2	0	0	1780	4.87671
24033	2	1	68	25.4028	9.3617	4.4955	7.0485	111	53	56.8315	5.5426	1.4238	1.1655	0.895104	2	1	1	1	2	0	0	1782	4.88219
3163	1	2	31	24.6094	7.45098	4.551	5.439	99	75	68.7338	5.2059	0.7232	1.3727	1.20146	0	1	1	0	2	0	1	1788	4.89863
19865	2	2	38	19.1467	7.64706	3.9405	4.107	96	55	59.0818	4.5843	1.0283	1.3468	1.10684	0	1	2	0	2	0	0	1790	4.90411
20596	2	2	27	23.6652	8.16327	4.8285	4.1625	110	68	88.881	4.3253	0.9831	1.3209	1.75757	1	1	1	1	2	0	0	1805	4.94521
23817	2	2	33	19.3962	8.3908	4.6065	5.328	99	61	76.6413	4.2217	0.5876	1.4763	0.319384	1	1	1	1	2	0	0	1815	4.9726
15610	2	1	30	20.8117	9.26829	4.8285	7.992	101	73	90.1246	4.921	1.5933	1.0878	1.02364	1	2	1	1	2	0	0	1819	4.98356
19586	2	2	23	20.6905	7.34043	4.44	5.106	96	66	75.64	4.0404	0.5989	1.295	1.37739	1	1	1	1	2	0	0	1819	4.98356
25136	2	1	43	19.8352	8.02198	5.106	1.554	110	72	83.7731	4.7915	0.9718	1.4504	1.06886	2	2	1	1	2	0	0	1821	4.98904
20480	2	1	40	23.9995	8.76289	4.9395	7.9365	93	58	60.1528	5.0246	1.1752	1.3209	1.82652	1	1	1	1	2	0	0	1821	4.98904
24567	2	2	31	24.0882	8.8	5.217	6.327	101	74	77.6202	4.921	0.9718	1.3468	2.18418	1	1	1	1	2	0	0	1826	5.00274
25894	2	1	29	27.0641	9.0099	4.773	6.1605	109	77	89.7407	5.5685	1.5368	1.2691	1.72464	0	1	1	1	2	0	1	1833	5.02192
26551	2	1	65	21.2306	9.52941	5.0505	5.3835	106	62	70.6625	5.4131	1.2995	1.0619	0.828282	2	2	1	1	2	0	0	1834	5.02466
23030	2	1	23	24.2215	8.57143	4.8285	4.1625	101	61	101.941	4.1699	1.0961	1.0878	2.45932	0	1	2	1	2	0	0	1838	5.03562
7350	1	1	21	18.5911	8.02326	4.773	7.437	94	74	72.7713	5.6462	1.3447	1.554	1.014	2	1	2	0	2	0	1	1850	5.06849
15145	2	2	37	24.2187	7.52475	4.773	5.6055	113	68	64.8108	5.2836	0.8249	1.4245	2.51802	0	1	1	1	2	0	0	1854	5.07945
25104	2	1	23	19.3502	8.31461	4.7175	5.661	100	72	93.0314	3.4965	0.4633	1.2691	1.30832	1	3	2	1	2	0	0	1856	5.08493
10185	1	1	51	17.9902	8.13953	4.551	4.884	109	72	71.2576	4.8174	0.8475	1.0878	#NULL!	2	3	1	0	2	0	1	1857	5.08767
17605	2	1	74	23.255	9.59184	4.9395	5.7165	106	56	73.3849	5.1023	1.017	1.1396	1.23378	2	1	1	1	2	0	0	1859	5.09315
20414	2	2	26	23.5556	8.24742	4.7175	5.4945	98	61	81.4857	4.8433	1.0961	1.3468	0.958177	1	1	1	1	2	0	0	1860	5.09589
8458	1	2	26	21.2183	7.34043	5.217	5.772	90	66	65.8822	4.2217	1.0961	1.7353	1.95695	0	1	2	0	2	0	1	1864	5.10685
22992	2	1	49	22.2753	9.23913	5.4945	6.327	108	79	82.5047	4.0404	0.9379	1.3468	1.23809	0	1	1	1	2	0	0	1868	5.11781
15335	1	1	22	20.1771	7.55556	4.995	5.3835	109	58	83.679	4.4548	1.2543	1.0878	#NULL!	1	1	2	0	2	0	1	1874	5.13425
3273	1	2	34	22.6562	8.33333	4.884	4.3845	107	65	83.6393	5.698	1.3673	1.4504	1.74739	1	1	1	0	2	0	1	1874	5.13425
17023	2	1	23	15.9675	8.31325	5.2725	4.2735	118	57	114.064	3.6519	0.5085	1.3727	2.29412	1	1	2	0	2	0	1	1879	5.14795
21622	2	1	25	22.9819	8.63158	4.884	4.4955	105	76	76.2045	3.1598	0.8362	1.3209	1.28938	0	2	1	1	2	0	1	1881	5.15342
13007	1	2	34	29.3848	7.14286	5.106	5.217	114	71	65.1947	4.6102	1.1526	1.4504	1.63619	2	1	1	1	2	0	1	1884	5.16164
4188	1	2	24	23.5304	7.45098	4.3845	4.4955	119	77	87.3342	5.1023	1.2656	1.3727	#NULL!	1	1	1	1	2	0	0	1885	5.16438
16271	2	2	39	22.0604	8.68132	4.2735	6.4935	101	67	90.0475	3.108	0.7797	1.3727	#NULL!	1	1	2	0	2	0	0	1897	5.19726
10334	1	2	22	28.6726	8.4466	4.8285	4.218	104	64	87.6988	4.1181	1.017	1.4504	#NULL!	1	1	2	1	2	0	0	1898	5.2
7172	1	1	43	25.3934	8.87755	4.551	4.7175	101	75	74.5162	5.8016	1.4238	1.2691	#NULL!	0	2	1	1	2	0	1	1899	5.20274
11970	1	1	43	26.4236	9.0099	5.106	8.325	118	75	76.0539	5.7239	1.1865	1.4504	#NULL!	2	2	1	1	2	0	0	1899	5.20274
17441	2	2	22	22.5215	7.68421	4.773	5.217	99	67	74.549	3.9109	0.8588	1.3468	#NULL!	0	1	1	1	2	0	0	1899	5.20274
10870	1	1	68	23.03	8.63158	5.0505	6.3825	107	74	62.7848	5.6203	0.9944	1.4504	#NULL!	2	2	1	0	2	0	0	1909	5.23014
25938	2	2	46	26.2227	8.34951	5.6055	5.439	94	74	62.0087	4.1181	0.8362	1.3986	2.4714	1	3	1	1	2	0	0	1921	5.26301
6226	1	1	48	27.7767	9.68421	5.217	4.8285	111	70	64.3327	5.3354	1.6385	1.0878	#NULL!	2	3	1	1	2	0	1	1937	5.30685
10268	1	1	64	21.1389	8.9011	4.4955	5.217	99	62	50.4663	4.6361	1.2204	1.3727	#NULL!	2	1	1	0	2	0	0	1938	5.30959
12787	1	2	32	19.2277	8.57143	4.773	4.218	100	73	66.7493	4.2735	0.8136	1.3727	0.765801	1	1	2	1	2	0	1	1955	5.35616
26493	2	2	22	27.1111	7.87879	4.3845	5.661	91	65	66.7137	4.1958	0.8927	1.4763	1.41083	1	1	1	1	2	0	0	1956	5.3589
20041	2	1	37	23.4236	9.89011	4.4955	6.66	111	78	71.0409	5.0246	1.2995	1.4245	1.38262	1	1	1	1	2	0	0	1975	5.41096
25510	2	1	39	22.4082	8.52632	4.773	5.2725	91	65	74.4976	4.6361	1.5368	1.1137	1.10734	1	3	1	1	2	0	0	1977	5.41644
25513	2	2	37	23.4586	7.52475	4.773	4.7175	106	61	61.3286	4.2476	0.6328	1.5799	1.12219	1	1	1	1	2	0	0	1977	5.41644
14782	1	1	42	28.3848	10.4124	4.773	7.77	95	72	67.9493	4.6361	0.7684	1.1914	#NULL!	1	3	1	1	2	0	1	1980	5.42466
2115	1	2	29	21.7014	7.7907	4.1625	7.104	100	72	79.6992	5.5944	0.791	1.9943	#NULL!	1	1	2	1	2	0	1	1998	5.47397
12584	1	2	41	24.7768	8.84211	4.884	5.3835	98	71	60.0638	3.885	1.1187	1.4504	1.59544	1	1	1	1	2	0	1	2003	5.48767
20519	2	2	35	21.9076	7.29167	5.328	6.0495	113	57	72.0247	4.662	0.565	1.4763	1.46579	0	1	1	1	2	0	0	2008	5.50137
7046	1	2	40	23.7332	8.65979	4.2735	5.772	100	68	70.9691	4.0663	0.7684	1.3727	#NULL!	2	1	1	1	2	0	0	2016	5.52329
25744	2	2	45	28.8523	8.9	4.7175	4.884	103	71	54.7831	4.403	0.5763	1.5281	2.8326	1	1	1	1	2	0	0	2019	5.53151
19803	2	2	26	20.1348	7.93478	4.4955	3.885	80	60	81.4857	3.2375	0.7797	1.554	2.33766	0	1	2	1	2	0	0	2025	5.54795
15803	2	2	43	23.833	7.34694	4.551	5.1615	97	57	75.5297	3.626	0.4972	1.4763	0.691752	0	1	1	1	2	0	0	2029	5.5589
21216	2	1	37	30.1038	9.32692	4.9395	5.994	113	73	89.3651	5.6721	1.13	1.2432	#NULL!	0	2	1	1	2	0	0	2031	5.56438
20225	2	2	22	19.5556	7.64706	4.9395	4.7175	88	62	85.4028	4.6879	0.791	1.3209	2.7771	1	1	2	1	2	0	0	2031	5.56438
2242	1	1	35	19.6052	8.35294	4.551	3.885	85	62	106.136	4.2994	0.8362	1.0878	0.402511	1	3	1	0	2	0	1	2033	5.56986
26574	2	1	21	19.4444	7.89474	5.106	3.9405	105	74	82.0203	3.8332	0.8475	1.2432	0.81696	1	1	2	1	2	0	0	2041	5.59178
8212	1	1	54	21.5349	8.42105	5.328	5.7165	112	73	63.3883	5.957	1.0622	1.4504	#NULL!	0	1	1	0	2	0	0	2045	5.60274
24136	2	1	32	18.0785	8	4.3845	5.2725	90	55	90.9873	4.0404	0.8814	1.036	#NULL!	1	1	1	1	2	0	0	2048	5.61096
24135	2	2	26	19.1111	7.55814	4.3845	4.7175	102	56	65.1788	3.2634	0.6667	1.3209	0.722955	1	1	1	1	2	0	0	2048	5.61096
13699	1	2	27	25.1486	8.125	4.6065	5.3835	106	72	69.8816	4.8433	0.4972	1.7353	#NULL!	0	1	2	1	2	0	0	2051	5.61918
25706	2	2	33	26.9531	8.09524	5.439	5.55	110	69	68.6587	5.2318	1.1865	1.4504	2.9008	1	1	1	1	2	0	0	2051	5.61918
10246	1	2	27	19.4771	7.77778	4.6065	3.33	96	71	74.0984	4.7915	0.4859	1.6317	#NULL!	2	1	1	1	2	0	1	2054	5.6274
21581	2	1	71	19.0311	9.17647	4.884	3.7185	98	60	64.6779	4.5584	0.9831	1.3986	0.644688	2	3	1	1	2	0	0	2056	5.63288
10647	1	1	35	21.8776	8.8764	3.996	4.3845	116	79	76.9169	5.6721	1.2995	1.6317	#NULL!	0	1	1	1	2	0	1	2070	5.67123
17362	2	1	28	19.9432	9.31034	4.329	4.9395	101	67	84.7174	4.9987	1.243	1.0619	0.790764	1	1	1	1	2	0	0	2072	5.67671
9838	1	2	26	33.6221	8.47458	5.439	4.7175	98	67	78.4271	6.0606	0.8249	1.6317	#NULL!	1	1	1	0	2	0	1	2073	5.67945
24305	2	2	21	18.902	7.27273	5.217	5.9385	72	51	72.7079	4.3771	0.7684	2.1497	#NULL!	1	1	2	1	2	0	0	2080	5.69863
12325	1	2	31	26.2188	8.62069	4.107	4.7175	96	67	78.6275	3.6778	0.8814	1.3727	#NULL!	2	1	2	1	2	0	0	2080	5.69863
8298	1	1	49	22.2063	8.3908	5.8275	6.549	119	78	69.0593	5.7239	1.3447	1.4504	0.55426	2	1	1	1	2	0	1	2098	5.74795
617	1	1	21	17.0993	7.97619	5.0505	4.4955	95	69	113.216	3.5742	0.4972	1.0878	#NULL!	1	1	2	0	2	0	0	2103	5.76164
14715	1	2	25	23.0469	7.67677	4.6065	5.994	103	67	85.4523	4.7138	1.4351	1.3727	#NULL!	1	1	1	0	2	0	0	2108	5.77534
4598	1	2	40	22.2063	6.8	4.107	7.8255	111	73	78.7316	5.18	1.6046	1.3727	0.892588	1	1	1	1	2	0	1	2109	5.77808
6629	1	2	30	27.3437	7.12963	5.106	5.4945	101	73	63.3126	4.9469	0.6667	1.3727	#NULL!	1	1	1	0	2	0	1	2115	5.79452
22123	2	1	26	19.3792	8.42697	4.6065	5.217	104	65	83.3721	4.1181	0.5198	1.3986	2.08828	1	1	1	1	2	0	0	2121	5.81096
4283	1	1	35	22.5896	8.88889	4.3845	5.0505	107	75	90.3789	4.2994	1.1187	1.0878	0.557319	2	3	1	1	2	0	1	2122	5.8137
7054	1	2	31	22.4813	7.37374	3.885	4.8285	111	66	62.8926	5.3613	1.3786	1.4504	#NULL!	1	1	2	0	2	0	0	2122	5.8137
3232	1	2	54	25.3902	7.97872	5.106	4.7175	111	70	58.6927	5.3095	1.6385	1.554	#NULL!	1	1	1	0	2	0	0	2125	5.82192
19314	2	1	43	23.255	9.23913	5.0505	6.549	119	76	76.8451	4.3253	0.452	1.0878	1.60718	1	1	1	0	2	0	0	2130	5.83562
19315	2	2	37	23.1911	6.86275	4.9395	5.7165	107	63	83.374	5.4649	0.6667	1.813	0.601521	1	1	1	0	2	0	0	2130	5.83562
20998	2	2	28	25.6369	7.54902	5.106	6.216	112	55	85.8075	4.4289	0.9153	1.7094	#NULL!	2	1	1	1	2	0	0	2147	5.88219
13829	1	2	33	21.9363	7.15686	4.44	4.7175	97	63	74.7218	5.3095	0.5311	1.6317	#NULL!	1	1	2	1	2	0	0	2149	5.88767
6346	1	1	65	20.1995	8.58696	4.884	2.664	113	60	71.4043	4.8692	0.9379	1.3727	#NULL!	2	3	1	0	2	0	0	2160	5.91781
26621	2	2	38	27.3399	7.59615	4.995	5.883	98	61	63.7392	4.0145	0.9153	1.7871	2.1312	0	1	1	1	2	0	0	2162	5.92329
19869	2	1	39	18.0662	8.57143	4.44	4.7175	104	73	68.3428	5.5167	0.9379	1.1396	1.28267	1	1	1	1	2	0	0	2169	5.94247
20209	2	2	22	20.1951	8.13187	4.6065	5.328	108	68	101.145	4.3253	0.9944	1.5281	1.687	1	1	2	1	2	0	0	2183	5.98082
21066	2	2	28	20.5688	7.84946	4.773	5.2725	111	63	102.514	3.6519	0.9831	1.813	#NULL!	2	1	2	1	2	0	0	2186	5.98904
6479	1	1	45	20.7476	8.31461	4.551	3.4965	108	72	75.3552	5.0505	0.565	1.9943	#NULL!	2	1	1	0	2	0	1	2190	6
26588	2	2	23	26.7759	8.43137	4.884	4.7175	100	59	71.3775	4.8433	0.6667	1.4245	0.900827	0	1	1	0	2	0	0	2193	6.00822
22047	2	2	22	22.8624	7.04082	4.4955	4.44	106	57	101.145	3.8332	0.9492	1.295	#NULL!	1	1	2	1	2	0	0	2203	6.03562
21918	2	1	46	22.7903	9.45055	5.0505	4.995	119	79	91.8298	3.5742	1.2091	1.036	#NULL!	0	1	1	1	2	0	0	2205	6.0411
26474	2	1	34	24.1588	8.46939	4.8285	5.439	98	77	74.3775	4.4548	0.9379	1.2691	0.532208	0	2	1	0	2	0	0	2208	6.04932
25416	2	1	23	20.8086	8.63636	5.217	4.107	106	60	97.2961	3.7555	0.5989	1.5281	1.17788	1	1	2	1	2	0	0	2210	6.05479
1736	1	1	53	26.8519	9.90291	4.9395	3.663	114	70	67.9679	4.5325	0.7571	1.1914	#NULL!	1	3	1	0	2	0	1	2210	6.05479
26607	2	2	26	21.7193	7.5	5.106	4.107	101	66	72.0633	3.9886	0.9492	1.3468	1.14374	0	1	1	0	2	0	0	2217	6.07397
18107	2	2	33	21.7778	7.11111	4.4955	6.0495	96	45	94.5884	4.0404	1.3447	1.4504	0.663336	0	1	2	0	2	0	0	2218	6.07671
25929	2	2	22	23.1247	7.57282	4.662	5.55	87	60	83.2165	4.5066	0.8136	1.5799	2.45325	1	1	2	1	2	0	0	2218	6.07671
2077	1	2	26	27.3356	6.88073	5.1615	5.3835	94	69	75.5761	5.18	0.8814	1.6317	#NULL!	0	1	1	0	2	0	1	2226	6.09863
23954	2	2	36	29.903	8.09524	4.218	4.551	101	60	73.4136	4.6102	1.4238	1.4504	1.2579	1	1	1	1	2	0	0	2227	6.10137
19953	2	1	30	29.7521	9.90291	4.773	4.995	114	72	84.4242	4.6879	0.7684	1.2173	2.82562	2	2	1	0	2	0	0	2232	6.11507
21861	2	2	33	24.3046	8.16327	4.773	4.7175	108	65	91.7589	4.0404	1.0057	1.4245	1.91132	1	1	1	1	2	0	0	2239	6.13425
5372	1	1	40	23.6244	8.53933	4.8285	4.1625	116	77	69.2699	4.662	0.791	1.1914	0.620194	1	1	1	1	2	0	1	2258	6.1863
20091	2	2	44	28.8889	9.3	5.55	9.546	108	69	72.2936	5.5167	1.4577	1.7094	5.5648	1	1	1	1	2	0	0	2264	6.20274
16647	2	2	37	17.7096	7.41176	4.551	3.108	84	63	60.0318	4.2476	0.791	1.3468	#NULL!	1	1	2	1	2	0	0	2266	6.20822
17340	2	2	21	19.6752	7.58621	4.662	4.44	112	66	82.9416	3.9109	0.6667	1.5799	#NULL!	1	1	1	1	2	0	0	2276	6.23562
17541	2	1	22	20.984	8.21053	4.9395	5.328	100	71	90.872	3.9109	0.791	1.2432	#NULL!	1	2	1	1	2	0	0	2293	6.28219
13359	1	2	21	18.8189	7.70115	3.9405	5.2725	113	61	86.2131	3.4965	1.2656	1.3727	#NULL!	1	3	2	0	2	0	0	2300	6.30137
20757	2	2	30	25.7812	7.45098	4.6065	10.989	114	75	69.1929	4.3253	1.0735	1.3727	1.57235	0	1	1	1	2	0	0	2302	6.30685
26651	2	2	39	26.6728	7.07547	4.3845	3.4965	99	61	77.0416	4.9728	0.7006	1.4763	#NULL!	1	1	1	0	2	0	0	2303	6.30959
19867	2	2	31	23.0518	7.8125	4.4955	5.9385	108	69	74.7379	3.0562	0.5198	1.4504	1.52048	0	3	1	0	2	0	0	2309	6.32603
14731	1	2	31	24.841	8.6	4.662	7.548	99	77	78.6275	5.8016	1.3899	1.4504	#NULL!	0	1	1	0	2	0	0	2320	6.35616
6982	1	1	35	31.9193	9.33962	5.8275	7.1595	105	67	78.4901	4.2994	1.1074	1.1914	3.17275	1	1	1	1	2	0	1	2321	6.3589
5929	1	1	44	24.6559	8.92473	5.328	5.3835	107	70	72.6955	5.2577	0.9379	1.2691	1.68602	1	3	1	1	2	0	1	2323	6.36438
15845	2	1	23	19.2653	8.43373	4.662	2.8305	108	75	101.941	4.7656	0.6102	1.6317	#NULL!	0	3	2	1	2	0	0	2328	6.37808
26650	2	2	23	26.398	7.90476	4.551	5.3835	88	60	78.4326	3.9109	1.0735	1.5281	#NULL!	1	1	1	1	2	0	0	2343	6.41918
5471	1	2	40	26.986	7.14286	4.44	3.7185	109	76	60.3656	4.0922	0.7571	1.4504	#NULL!	1	1	1	1	2	0	0	2352	6.44384
18895	2	2	45	20.1733	8.06452	4.7175	4.1625	98	51	62.9982	4.6879	0.7571	1.4763	1.32719	1	1	2	0	2	0	0	2359	6.46301
12264	1	1	38	21.3382	8.80952	4.8285	4.773	119	77	66.2516	4.8433	1.6611	1.0878	#NULL!	0	1	1	1	2	0	1	2367	6.48493
3591	1	2	22	23.0469	7.14286	4.551	3.108	96	65	90.1129	3.2634	0.6328	1.4504	#NULL!	1	1	1	1	2	0	0	2368	6.48767
18798	2	1	43	24.1517	8.82353	5.217	5.4945	106	69	76.8451	3.7555	0.8927	1.4245	1.83407	1	1	1	0	2	0	0	2372	6.49863
25566	2	2	31	21.0279	8.48837	4.995	4.551	93	69	80.717	3.6001	0.3955	1.295	1.10112	1	1	1	1	2	0	0	2374	6.50411
26567	2	2	28	26.2336	8.39623	4.551	5.4945	95	75	85.8075	4.403	1.0057	1.3986	#NULL!	1	1	2	1	2	0	0	2381	6.52329
23382	2	2	29	25.5588	8.19149	4.6065	3.6075	114	69	68.0966	5.4908	0.7119	1.554	1.55597	1	1	2	1	2	0	0	2383	6.52877
21434	2	2	36	24.4646	8.95833	4.662	3.885	91	50	74.3453	5.2836	1.2091	1.4504	2.29163	1	1	1	1	2	0	0	2390	6.54795
26539	2	2	24	20.9566	7.36842	4.884	4.995	101	70	99.3745	5.0246	0.9605	1.7612	#NULL!	0	1	2	1	2	0	0	2400	6.57534
13878	1	1	22	19.79	8.13187	4.44	4.884	116	70	90.872	4.7138	1.4351	1.0878	1.00245	1	1	2	0	2	0	1	2406	6.59178
1716	1	2	35	18.1955	7.84091	4.662	5.6055	101	66	79.8105	5.3354	0.8136	1.7353	#NULL!	1	1	1	0	2	0	1	2406	6.59178
15224	1	1	25	20.6852	8.31461	4.3845	5.217	98	54	73.4415	4.0404	0.8023	1.1914	#NULL!	1	1	1	1	2	0	0	2408	6.59726
25895	2	2	24	20.5693	7.97872	4.6065	5.7165	83	59	81.7595	4.0922	0.5311	1.3986	0.839407	0	1	1	1	2	0	0	2412	6.60822
15096	1	2	21	22.4323	7.74194	4.1625	4.8285	91	71	76.1433	4.7915	1.0283	1.554	#NULL!	1	1	1	0	2	0	0	2415	6.61644
1329	1	2	48	18.9745	9.15663	5.106	5.7165	110	70	71.9497	6.1383	0.8701	1.554	#NULL!	2	1	1	1	2	0	0	2422	6.63562
19146	2	1	28	22.2291	8.61702	5.1615	6.6045	100	74	104.119	5.4649	0.8927	1.1914	1.89026	1	1	2	0	2	0	0	2423	6.63836
5140	1	2	26	28.6501	7.45614	4.773	4.6065	105	67	79.4225	5.1023	1.2204	1.4504	#NULL!	1	1	1	0	2	0	1	2429	6.65479
14692	1	2	50	24.6548	8.2	5.1615	5.1615	113	79	64.6088	6.1642	0.7797	1.554	1.01624	1	1	1	0	2	0	1	2433	6.66575
6789	1	2	36	22.8625	7.91667	4.884	6.6045	110	74	64.4426	4.8951	0.7684	1.7353	#NULL!	1	1	1	0	2	0	0	2456	6.72877
6101	1	1	34	20.4382	8.82353	5.328	5.328	107	69	70.9274	4.144	0.6441	1.0878	1.08454	1	1	1	0	2	0	1	2457	6.73151
4147	1	2	26	24.3232	7.65957	4.4955	4.9395	111	58	100.829	3.885	0.6893	1.3727	#NULL!	1	1	1	0	2	0	0	2472	6.7726
2881	1	1	25	16.3265	7.56098	4.662	6.1605	107	77	85.7884	6.0088	1.3334	1.3727	#NULL!	1	1	2	1	2	0	1	2489	6.81918
13928	1	1	28	23.9995	9.22222	5.106	6.6045	104	69	65.7604	4.8951	1.5368	1.0878	1.41833	1	3	2	0	2	0	1	2490	6.82192
12539	1	2	36	19.9792	7.88889	5.3835	7.0485	101	70	65.9175	6.0865	1.0396	1.7353	1.79211	0	1	1	0	2	0	1	2494	6.83288
19871	2	2	30	21.6441	7.86517	4.329	3.9405	99	74	81.2561	3.6778	0.4633	1.554	#NULL!	1	1	1	0	2	0	0	2495	6.83562
2781	1	2	26	16.2274	6.86047	4.773	6.7155	113	77	82.5552	4.1699	0.6215	1.554	#NULL!	1	1	1	0	2	0	0	2520	6.90411
19569	2	1	24	27.9904	8.82353	4.884	6.0495	116	74	103.523	5.3354	1.6837	1.2432	1.38271	1	1	1	1	2	0	0	2538	6.95342
14206	1	2	23	26.7539	8.7037	4.2735	6.327	88	60	70.5784	5.3354	1.1639	1.3727	#NULL!	1	1	1	1	2	0	0	2544	6.96986
17836	2	2	29	21.0937	7.63441	4.551	5.3835	95	64	74.8274	4.2476	0.4294	1.6576	#NULL!	0	1	2	1	2	0	0	2548	6.98082
10488	1	2	34	19.91	7.84946	5.328	6.7155	107	61	82.4913	5.0246	0.9379	1.813	2.0649	1	1	1	0	2	0	1	2549	6.98356
4266	1	2	39	25.9151	7.45098	4.995	5.883	111	67	69.6046	5.1023	0.5311	1.9943	#NULL!	1	1	1	1	2	0	1	2549	6.98356
12937	1	2	23	21.0517	7.44186	4.4955	3.8295	104	77	93.131	3.7555	0.5989	1.3727	#NULL!	1	1	2	1	2	0	0	2551	6.98904
13861	1	2	23	22.9481	8.81188	5.0505	5.106	104	71	101.781	3.626	0.4407	1.3727	1.75533	1	1	1	0	2	0	1	2554	6.99726
12142	1	1	44	20.7157	9.10112	4.1625	3.219	100	71	68.5856	5.2577	1.0735	1.554	#NULL!	1	3	1	1	2	0	0	2557	7.00548
20797	2	2	31	24.3496	7.65957	4.7175	5.1615	89	66	51.233	4.5325	0.5537	1.4504	#NULL!	1	1	1	1	2	0	0	2571	7.04384
9518	1	1	28	20.3244	8.58824	4.4955	6.216	110	64	83.8373	5.2577	1.6837	1.2691	0.843156	1	1	1	0	2	0	1	2574	7.05205
11871	1	1	44	20.4152	8.20225	4.9395	5.217	114	72	73.4255	4.8951	1.0509	1.0878	#NULL!	0	1	1	1	2	0	0	2588	7.09041
6954	1	1	35	17.2364	7.71084	3.7185	3.3855	92	66	86.3795	3.885	0.4633	1.4504	#NULL!	1	3	1	1	2	0	0	2589	7.09315
8156	1	1	40	23.03	8.58696	5.1615	4.6065	100	68	63.2951	5.4131	1.3786	1.0878	#NULL!	1	2	1	0	2	0	0	2597	7.11507
25374	2	2	24	21.0962	6.7033	4.7175	5.55	106	71	86.1634	4.3512	0.565	1.6058	#NULL!	0	1	1	1	2	0	0	2610	7.15068
10067	1	2	39	26.2227	7.90476	4.7175	4.7175	109	75	60.6767	4.6102	0.8136	1.4504	#NULL!	1	1	2	0	2	0	1	2612	7.15616
19902	2	2	31	21.2183	8.11111	4.551	4.7175	106	74	72.0492	5.1023	1.1074	1.3727	#NULL!	1	1	1	0	2	0	0	2635	7.21918
20310	2	1	67	19.2894	7.75281	4.9395	7.659	104	62	66.0896	4.3253	0.4407	1.3209	#NULL!	0	1	1	1	2	0	0	2645	7.24658
7253	1	2	25	22.7615	8.52632	3.7185	3.774	116	70	80.0574	4.0663	0.6893	1.6317	0.758574	2	1	1	0	2	0	1	2649	7.25753
12668	1	1	59	23.5898	9.3	4.4955	4.0515	117	72	64.6206	5.3354	0.6554	1.3727	#NULL!	1	1	1	1	2	0	0	2668	7.30959
19221	2	1	22	22.3214	9.13043	4.44	3.885	105	56	89.9106	6.0347	1.2656	1.3727	0.862347	1	3	2	0	2	0	0	2670	7.31507
9881	1	2	39	31.5301	8.8785	5.217	7.437	108	78	73.1471	4.7915	1.6498	1.4504	#NULL!	1	1	1	0	2	0	0	2671	7.31781
15351	1	2	33	20.202	8.31579	4.551	6.2715	95	61	79.6991	3.8591	1.0509	1.6317	#NULL!	2	1	1	0	2	0	0	2682	7.34795
11915	1	2	25	20.6905	8.21053	4.107	4.4955	110	67	74.3705	4.144	0.5876	2.0979	0.0365067	0	1	1	1	2	0	1	2685	7.35616
13475	1	1	45	21.551	8.27957	3.996	2.775	118	67	63.4483	5.5426	1.4238	1.2691	0.845376	0	3	1	0	2	0	1	2692	7.37534
12820	1	2	42	25.7812	9.89796	6.4935	9.102	106	69	57.8935	4.4289	0.791	1.4504	1.49783	0	1	1	1	2	0	1	2693	7.37808
12307	1	2	34	32.4619	7.90909	4.551	6.549	108	77	66.6868	5.1023	0.4972	1.7353	0.964812	1	1	1	1	2	0	1	2699	7.39452
8039	1	1	33	24.539	8.49462	4.884	4.6065	115	77	64.1432	4.4548	1.1639	1.1914	1.28069	0	1	1	0	2	0	1	2702	7.40274
12555	1	1	64	22.2291	9	4.995	6.66	114	59	63.5622	5.6721	1.469	1.0878	1.01232	1	2	1	1	2	0	1	2711	7.4274
11733	1	2	29	32.05	8.27586	4.3845	5.6055	102	70	69.6707	4.4548	1.6724	1.4504	3.54462	1	1	1	1	2	0	1	2732	7.48493
14584	1	1	26	24.7721	8.85417	4.884	4.7175	106	69	68.4848	4.144	0.8023	1.1914	#NULL!	1	1	2	1	2	0	0	2746	7.52329
14401	1	2	25	24.2439	7.57895	4.9395	5.55	105	61	72.6394	4.9469	0.678	1.3727	#NULL!	1	1	1	0	2	0	0	2757	7.55342
9595	1	1	21	23.6614	8.61702	4.329	5.2725	110	76	87.0663	3.7555	0.5311	1.1914	1.34872	1	1	2	0	2	0	1	2766	7.57808
16069	2	2	27	24.539	8.19048	4.995	4.773	91	60	81.9251	2.9785	0.4859	1.554	1.45854	1	1	1	0	2	0	0	2781	7.61918
12473	1	2	50	25.5588	8.9899	4.6065	3.663	88	62	57.0762	5.5685	1.2204	1.554	2.18041	2	1	1	1	2	0	1	2785	7.63014
18934	2	1	74	23.1473	10.3261	5.1615	6.771	103	65	64.1368	5.18	0.9605	1.0878	1.04148	2	1	1	0	2	0	0	2812	7.70411
19029	2	1	38	25.3444	9.68085	4.8285	2.9415	105	59	96.6468	6.1383	1.3221	1.0878	1.51937	1	1	1	0	2	0	0	2815	7.71233
2392	1	2	35	20.2694	7.32558	4.9395	4.7175	107	78	78.7528	4.5584	1.2543	1.554	0.981314	1	1	1	0	2	0	1	2819	7.72329
14868	1	1	33	18.6851	7.76471	4.7175	6.4935	97	67	71.3585	4.6879	1.3334	1.0878	#NULL!	0	1	1	1	2	0	0	2822	7.73151
7517	1	1	32	18.1138	7.75281	4.551	5.217	96	68	74.5748	4.2476	1.3108	1.1914	#NULL!	1	3	1	1	2	0	1	2826	7.74247
11591	1	2	28	26.3702	8.71287	4.773	7.2705	113	76	88.2272	4.9987	0.9831	1.3727	#NULL!	1	1	1	1	2	0	0	2838	7.77534
6189	1	2	63	20.6612	8.40909	4.662	9.213	113	66	55.6478	4.4289	1.1865	1.3727	#NULL!	2	1	1	1	2	0	0	2841	7.78356
14752	1	1	21	25.0995	8.36735	4.4955	3.6075	109	63	82.0203	4.8692	1.1978	1.0878	#NULL!	1	3	2	1	2	0	0	2856	7.82466
15026	1	1	42	22.8374	9.02174	4.6065	4.884	103	62	86.1007	4.8951	0.7345	1.0878	0.417656	2	3	1	0	2	0	0	2859	7.83288
12314	1	2	40	24.1965	8.96907	4.44	5.8275	109	68	75.6425	4.0922	1.13	1.3727	0.992587	1	1	1	1	2	0	1	2860	7.83562
8951	1	2	30	27.0051	7.57009	3.996	5.772	94	72	74.3142	4.7138	0.7232	1.3727	0.898656	1	3	1	0	2	0	1	2879	7.88767
5238	1	1	36	25.3069	8.78788	4.329	5.106	114	73	78.0425	5.439	0.9718	1.0878	0.704184	0	1	1	0	2	0	1	2893	7.92603
10083	1	1	34	23.3067	8.53933	5.7165	6.438	109	73	78.1546	4.921	1.1187	1.0878	#NULL!	0	1	1	0	2	0	0	2895	7.93151
10969	1	2	34	30.8185	9.33333	5.106	8.658	113	74	67.4569	5.9052	1.2204	1.554	3.21111	1	1	1	0	2	0	1	2895	7.93151
7099	1	2	37	29.6427	8.62385	4.9395	5.4945	100	70	71.2168	4.6102	1.3673	1.7353	#NULL!	1	1	1	0	2	0	1	2897	7.93699
9053	1	2	38	23.1084	8.11881	4.7175	5.1615	110	69	72.6122	4.144	0.7006	1.4504	#NULL!	1	1	1	0	2	0	1	2899	7.94247
15083	1	2	27	29.5525	7.61062	4.662	3.9405	107	77	84.1277	5.6721	1.5707	1.3727	1.295	1	1	1	0	2	0	0	2904	7.95616
13993	1	2	23	23.4375	8.42105	4.7175	5.9385	96	69	83.5391	5.1541	1.0057	1.4504	1.65846	0	1	1	0	2	0	1	2921	8.00274
7149	1	2	21	24.0346	7.04082	4.4955	5.328	100	73	78.9248	4.4289	0.9153	1.554	#NULL!	2	1	2	0	2	0	0	2927	8.01918
19263	2	1	40	21.3039	8.92473	5.106	6.3825	113	76	67.3701	5.3613	1.1639	1.0878	0.805613	1	1	2	0	2	0	0	2930	8.0274
12425	1	2	28	24.2439	7.59615	5.0505	6.4935	113	77	68.5834	4.8174	0.8362	1.554	2.01122	1	1	1	1	2	0	1	2931	8.03014
14553	1	2	31	23.6832	8.79121	4.773	7.437	95	62	73.8212	5.0505	1.2882	1.3727	1.24947	1	1	1	0	2	0	0	2937	8.04658
2752	1	2	37	29.5525	8.14815	4.9395	3.996	104	73	71.2168	5.8534	1.0396	1.3727	#NULL!	1	1	1	0	2	0	0	2947	8.07397
8542	1	2	38	24.5243	6.79612	5.2725	8.325	110	79	65.1979	4.0922	1.0848	1.3727	1.23494	1	1	2	0	2	0	1	2954	8.09315
6965	1	1	31	25.7371	8.81188	5.0505	3.8295	102	60	67.8321	4.4548	0.8588	1.0878	#NULL!	0	1	1	0	2	0	1	2957	8.10137
4922	1	2	53	29.1749	8.49057	4.773	5.0505	95	56	71.4424	5.6462	1.13	1.9943	1.48493	2	1	2	0	2	0	1	2962	8.11507
15745	2	1	21	19.3792	8.58824	4.6065	3.6075	110	57	113.216	3.3411	0.4972	1.3727	1.50274	0	2	2	0	2	0	0	2969	8.13425
2122	1	1	25	21.048	8.73563	4.773	5.4945	107	48	82.3542	5.4649	1.2656	1.0878	#NULL!	0	2	2	0	2	0	0	2978	8.1589
15408	1	2	38	27.1416	8.75	5.328	6.438	107	74	69.9726	4.5325	0.8362	1.3727	2.85818	0	1	1	0	2	0	0	2979	8.16164
15164	1	2	26	22.9421	8	4.329	4.7175	87	64	65.1788	4.2476	0.7458	1.4504	1.17364	1	1	1	1	2	0	0	2982	8.16986
2622	1	1	24	22.913	7.77778	5.0505	3.774	103	65	82.214	3.7555	0.4294	1.2691	#NULL!	0	1	1	0	2	0	1	2986	8.18082
978	1	2	30	21.2279	8.09524	4.995	3.774	105	74	75.2371	4.5325	0.4633	1.3727	#NULL!	1	1	1	0	2	0	0	2992	8.19726
6293	1	2	34	26.8352	7.42268	4.8285	6.0495	95	70	60.431	4.7915	0.9605	1.554	#NULL!	1	1	1	1	2	0	0	2997	8.21096
8504	1	2	38	27.8293	7.38318	4.773	3.996	107	70	69.9726	4.3253	1.0961	1.4504	1.80313	1	1	1	1	2	0	1	3004	8.23014
5248	1	2	26	18.591	6.88889	4.8285	6.66	100	73	67.3325	4.662	1.017	1.4504	#NULL!	0	1	2	1	2	0	0	3007	8.23836
2545	1	2	35	27.5556	7.57576	4.995	4.2735	100	70	71.1505	3.4965	0.339	2.0979	#NULL!	1	1	1	1	2	0	0	3007	8.23836
2493	1	2	35	23.4375	7.84314	4.995	6.0495	106	78	66.2955	5.9052	1.0848	1.4504	#NULL!	1	3	1	0	2	0	0	3011	8.24932
14997	1	2	27	27.4714	7.1028	4.551	5.0505	106	69	79.8278	6.1642	1.017	1.3727	1.11044	0	1	1	0	2	0	0	3023	8.28219
10801	1	1	31	20.1771	8.37209	4.551	4.218	114	74	98.2819	4.0922	0.9718	1.2691	1.90333	1	3	1	0	2	0	1	3024	8.28493
7143	1	2	35	22.806	8.27957	4.8285	8.4915	105	65	76.7141	4.3253	1.2317	1.3727	#NULL!	0	1	1	0	2	0	1	3035	8.31507
6459	1	2	22	24.2187	8.1	3.9405	5.8275	118	78	67.427	4.4807	0.5763	1.3727	#NULL!	1	1	2	0	2	0	0	3040	8.32877
56	1	1	40	24.281	9.28571	4.884	5.0505	97	68	90.0368	4.5843	1.1978	1.2691	#NULL!	1	1	1	1	2	0	0	3041	8.33151
9728	1	1	22	19.3792	7.95455	4.773	4.3845	99	59	88.968	4.5325	0.5198	1.3727	#NULL!	1	3	2	0	2	0	0	3042	8.33425
10408	1	1	35	18.7242	7.84091	4.4955	3.996	106	69	74.6647	4.3512	0.4407	1.2691	#NULL!	1	3	1	0	2	0	0	3060	8.38356
14993	1	2	56	20.4294	8.08511	4.107	10.434	105	75	58.9143	5.2059	0.7458	1.7353	#NULL!	2	1	1	1	2	0	1	3060	8.38356
14178	1	2	24	22.3757	7.6087	4.773	5.0505	98	61	72.3992	5.439	0.7458	1.813	1.38099	1	1	1	0	2	0	0	3060	8.38356
14208	1	2	23	21.6413	8.50575	4.107	4.995	105	65	69.0293	4.1699	0.5085	2.0979	0.485539	1	1	1	0	2	0	0	3062	8.38904
12148	1	2	37	30.4878	8.18182	4.107	4.8285	102	65	69.5074	4.8951	1.6724	1.3727	1.35987	1	1	1	1	2	0	1	3063	8.39178
14235	1	2	25	27.7767	8.85714	4.329	5.0505	103	70	73.4954	4.7915	1.0622	1.3727	1.0505	1	1	1	0	2	0	0	3064	8.39452
5769	1	2	37	28.6726	8.15534	4.4955	9.99	112	75	67.0824	4.7138	1.243	1.3727	#NULL!	2	1	1	0	2	0	1	3075	8.42466
11666	1	1	26	36.6627	9.66102	4.551	3.4965	117	59	79.3088	4.9987	0.8814	1.1914	1.61004	2	1	1	1	2	0	0	3083	8.44658
9807	1	2	33	21.0772	7.77778	5.2725	5.0505	108	66	66.3337	4.4807	0.6441	1.7353	0.40071	1	1	2	0	2	0	0	3090	8.46575
15286	1	1	30	17.9282	8.11765	4.6065	2.553	111	65	82.6713	4.403	0.6441	1.0878	#NULL!	1	1	2	0	2	0	0	3092	8.47123
5000	1	2	22	16.4446	7.05882	4.7175	5.3835	103	70	77.2439	3.6001	0.6893	1.3727	#NULL!	1	1	2	0	2	0	0	3097	8.48493
10904	1	1	49	27.8852	9.59596	4.995	4.551	90	63	71.1244	4.4807	0.8136	1.0878	0.76368	2	3	1	0	2	0	0	3109	8.51781
10971	1	2	33	25.3906	6.81818	4.8285	4.329	109	73	67.867	3.8591	0.8927	1.9166	#NULL!	1	1	1	1	2	0	1	3117	8.53973
12094	1	1	56	26.2596	9.57447	4.884	5.0505	116	66	67.8702	5.1541	1.0848	1.3727	0.842219	2	2	1	0	2	0	0	3119	8.54521
15004	1	2	51	26.2985	7.86408	5.7165	9.102	95	71	52.3475	6.1642	0.9379	1.7353	#NULL!	1	1	1	1	2	0	0	3125	8.56164
10038	1	1	40	25.1808	8.75	4.2735	5.6055	99	70	82.2416	5.4131	1.4464	1.7353	0.5698	1	3	1	0	2	0	0	3126	8.56438
182	1	2	60	26.5643	8.23529	5.994	10.4895	96	70	60.812	5.8275	1.6159	1.4504	#NULL!	2	1	2	0	2	0	1	3126	8.56438
12720	1	2	47	32.4444	8.93805	4.7175	7.437	110	63	59.7075	5.9052	0.7458	1.3727	1.39009	2	1	1	0	2	0	0	3126	8.56438
14915	1	2	61	25.7812	7.09091	5.217	5.661	104	77	59.2254	5.1282	0.5763	1.4504	0.73038	2	1	1	1	2	0	0	3127	8.56712
14827	1	2	22	16.494	7.47126	4.551	5.661	103	62	77.2439	4.4548	0.5537	1.4504	0.511735	1	1	2	1	2	0	0	3128	8.56986
14495	1	1	39	18.9069	10.3261	4.551	5.3835	109	76	75.2457	4.3253	1.2769	1.0878	0.21238	2	1	1	0	2	0	0	3131	8.57808
14087	1	2	45	28.1337	8.86792	4.995	7.1595	101	69	58.9394	4.662	0.7006	1.4504	0.79698	2	1	1	0	2	0	0	3141	8.60548
14176	1	1	37	20.0474	8.96552	6.2715	6.549	97	68	68.4448	4.5066	0.8362	2.1756	1.42433	1	3	1	0	2	0	0	3143	8.61096
14470	1	1	35	25.4581	9.20455	4.662	5.1615	102	64	76.9169	4.7397	1.2882	1.4504	0.884744	1	1	1	1	2	0	0	3143	8.61096
3254	1	2	33	20.8325	7.65957	4.107	5.439	98	62	84.1477	3.5224	0.6215	1.4504	#NULL!	0	1	2	0	2	0	0	3143	8.61096
8877	1	2	51	21.2279	8.51064	4.551	5.661	110	75	55.0779	5.6462	0.9153	1.4504	0.388352	2	1	2	0	2	0	0	3145	8.61644
13798	1	2	49	25.0657	7.7	4.2735	3.6075	106	49	64.8743	4.6102	0.8814	1.3727	0.700854	2	3	1	0	2	0	0	3146	8.61918
13756	1	2	24	22.1003	8.08511	5.1615	3.6075	102	66	82.8205	3.4188	0.5537	1.3727	2.74362	1	1	1	0	2	0	0	3153	8.63836
13561	1	1	24	25.9095	9.26316	4.8285	4.9395	105	73	70.211	6.1383	1.5707	1.4504	1.6374	1	1	2	0	2	0	1	3154	8.6411
9207	1	2	54	26.1427	8.54369	5.661	5.106	110	65	52.2632	5.4649	1.3221	1.554	1.77881	1	1	1	0	2	0	0	3155	8.64384
6314	1	2	34	21.3599	7.41935	4.329	5.883	118	74	65.1947	4.8433	0.8927	1.3727	1.61231	1	1	1	1	2	0	1	3156	8.64658
9016	1	2	31	20.8209	7.82609	4.662	4.551	104	62	57.3435	5.1541	0.9492	1.813	1.26806	1	1	2	0	2	0	0	3164	8.66849
8452	1	2	33	25.462	8.33333	4.9395	4.8285	89	70	69.4678	4.2217	0.5085	1.6317	1.52356	1	2	1	0	2	0	0	3169	8.68219
8341	1	1	28	20.2812	8.62069	4.2735	3.33	106	73	78.1246	3.4447	0.5876	1.1914	#NULL!	1	3	2	0	2	0	0	3174	8.69589
2199	1	1	29	21.9525	8.55556	5.0505	5.883	109	73	92.8238	4.9469	0.8023	1.0878	2.54096	0	1	1	0	2	0	1	3175	8.69863
9056	1	1	46	27.3982	9.41176	5.0505	4.218	93	64	58.9593	5.7498	1.0848	1.1914	1.15825	2	1	1	0	2	0	0	3181	8.71507
9054	1	2	36	24.7252	6.54545	5.439	4.329	94	67	69.8951	4.4289	0.7797	1.3727	1.18449	1	1	1	0	2	0	0	3181	8.71507
2895	1	2	28	30.0215	7.01754	4.995	4.8285	100	70	68.5834	4.4548	1.0057	1.4504	2.79054	1	1	1	0	2	0	1	3184	8.72329
13283	1	1	27	23.4509	8.93617	4.7175	5.439	108	71	86.2494	4.0663	1.2091	1.1914	2.34198	2	1	2	0	2	0	0	3187	8.73151
12104	1	1	35	29.0698	8.84956	5.439	3.4965	117	62	84.5015	5.7757	1.2543	1.0878	#NULL!	1	2	1	0	2	0	1	3190	8.73973
6076	1	1	22	25.1808	8.46939	4.8285	3.663	92	69	63.6674	3.7296	0.904	1.6317	1.96359	1	1	2	0	2	0	1	3191	8.74247
10912	1	1	22	21.1327	7.57895	4.7175	3.3855	112	67	81.2494	5.698	1.0848	1.1914	1.21187	1	3	2	0	2	0	1	3194	8.75068
2606	1	1	43	21.4844	8.58824	6.105	5.7165	103	74	71.6089	5.8016	1.0509	1.2691	0.491113	1	2	1	0	2	0	1	3201	8.76986
6112	1	1	29	22.3403	8.14433	3.663	4.9395	108	68	69.3674	5.9829	0.9605	1.813	0.937728	0	1	2	0	2	0	1	3201	8.76986
12880	1	1	44	22.4913	8.91304	4.773	4.0515	90	46	67.3106	6.0865	1.4238	1.1914	0.918537	1	1	1	1	2	0	0	3203	8.77534
8216	1	2	34	26.6728	7.18182	5.217	4.9395	90	60	59.8031	6.1124	1.0735	1.4504	#NULL!	1	1	1	0	2	0	0	3210	8.79452
12305	1	2	29	31.245	7.47748	4.218	3.552	99	68	62.4141	5.5944	1.0848	1.3727	1.37788	1	1	1	1	2	0	0	3221	8.82466
10889	1	2	36	29.6158	7.72727	5.2725	6.216	111	75	66.6787	4.403	1.13	1.6317	2.24491	1	1	1	0	2	0	0	3229	8.84658
11866	1	2	23	17.3134	7.47253	4.1625	4.2735	105	63	70.5784	4.403	0.4068	1.3727	#NULL!	1	1	2	1	2	0	1	3235	8.86301
11408	1	2	30	26.986	7.19626	5.55	7.326	105	76	72.5304	5.0505	0.7684	1.4504	3.66547	1	1	1	0	2	0	0	3246	8.89315
6596	1	2	28	17.1875	7.12644	5.328	4.3845	103	57	69.3676	4.7397	0.6667	1.6317	#NULL!	1	1	1	0	2	0	0	3247	8.89589
1264	1	1	52	17.9592	7.82609	4.8285	1.998	111	69	70.2716	5.3872	1.3334	1.2691	0.281126	0	2	1	0	2	0	1	3248	8.89863
9262	1	2	46	27.6398	8.21429	5.661	7.4925	108	73	59.9687	4.9469	0.7232	1.6317	1.5876	1	3	1	0	2	0	0	3248	8.89863
9250	1	2	25	22.8624	8.23529	4.7175	4.3845	111	66	85.4523	3.9627	1.1978	1.3727	1.66685	1	1	1	0	2	0	1	3249	8.90137
9828	1	2	26	18.2899	7.55556	4.9395	4.0515	98	66	72.0633	5.0764	1.3221	1.4504	#NULL!	1	1	1	0	2	0	0	3250	8.90411
6694	1	2	34	29.1749	7.63636	4.8285	7.326	109	72	71.5704	4.7656	1.1526	1.554	1.558	0	1	1	0	2	0	1	3250	8.90411
9514	1	2	37	25.6369	8.33333	4.6065	3.774	105	68	66.3089	4.2476	1.0283	1.3727	#NULL!	1	1	1	0	2	0	1	3251	8.90685
3068	1	2	38	26.3146	6.8932	4.551	5.9385	109	78	84.1064	4.7138	1.2882	1.3727	2.0793	2	1	1	1	2	0	1	3252	8.90959
6019	1	1	33	21.1927	8.94118	4.7175	3.996	90	68	72.0285	4.4807	1.1639	1.3727	1.49073	0	3	2	0	2	0	0	3255	8.91781
9811	1	1	46	19.487	8	4.9395	4.107	101	61	79.9411	4.2217	0.8588	1.1914	0.825445	0	1	1	0	2	0	0	3258	8.92603
10590	1	1	35	24.2803	8.77551	4.551	3.441	106	68	74.6647	5.7498	1.6046	1.1914	1.13674	1	3	1	0	2	0	0	3261	8.93425
8763	1	2	59	24.6711	10	4.2735	4.551	106	69	71.7832	5.1282	1.1865	1.6317	0.759733	2	1	1	0	2	0	0	3265	8.94521
4436	1	1	34	17.0993	7.41176	4.107	4.1625	89	66	86.8893	4.2994	1.0283	1.6317	0.538473	0	1	1	0	2	0	1	3268	8.95342
7934	1	2	52	35.0293	8.23009	4.884	4.8285	111	77	50.6276	5.2836	1.1413	1.3727	2.0643	2	1	1	0	2	0	0	3268	8.95342
10455	1	2	37	23.5304	7.21649	4.2735	4.3845	99	57	64.8108	5.1023	0.904	1.4504	1.57835	1	1	1	0	2	0	0	3270	8.9589
2217	1	2	27	19.2277	6.93878	4.662	5.2725	112	76	103.273	5.7239	0.9379	1.9943	1.35923	1	1	1	1	2	0	1	3273	8.96712
9082	1	2	21	17.3611	8.17204	5.328	4.884	109	63	86.2131	5.0764	0.7345	1.3727	1.46106	1	1	2	0	2	0	0	3273	8.96712
9778	1	2	26	20.9566	7.47368	4.8285	6.3825	96	61	76.5046	5.1023	0.7006	1.554	2.7104	1	1	1	0	2	0	0	3273	8.96712
1267	1	1	27	16.9753	7.61364	4.44	4.329	89	66	85.3452	4.6879	0.678	1.1914	0.564373	1	1	1	0	2	0	0	3275	8.9726
12940	1	2	24	21.2306	8.63158	4.218	5.7165	101	67	80.7235	3.6778	0.4068	1.813	0.916712	1	1	1	1	2	0	0	3275	8.9726
7905	1	2	38	25.1532	8	4.6065	6.216	107	71	61.662	4.7138	0.6441	1.554	1.73204	1	1	1	0	2	0	0	3275	8.9726
12439	1	2	29	26.2985	8.07692	4.995	5.6055	85	66	61.7657	4.4807	1.0961	1.3727	1.04118	0	1	1	1	2	0	0	3279	8.98356
13827	1	1	32	22.2291	9.02174	4.9395	3.885	105	63	84.2164	4.4807	0.9944	1.7353	0.834227	1	3	1	0	2	0	0	3285	9
5435	1	2	25	29.4758	7.92453	4.551	4.773	103	74	81.0847	4.3512	0.6102	1.3727	1.08415	1	1	1	0	2	0	0	3288	9.00822
5296	1	2	21	19.2234	6.66667	4.995	4.329	112	77	85.0962	4.144	0.565	1.554	0.7992	1	1	1	0	2	0	0	3290	9.0137
12524	1	1	40	24.4352	9.31818	6.0495	8.4915	104	51	86.9577	3.4965	1.2543	1.0878	2.59456	1	3	1	1	2	0	0	3292	9.01918
11113	1	1	36	30.8112	9.80198	4.329	6.105	102	70	74.9716	4.8951	1.356	1.0878	2.35882	2	1	1	1	2	0	0	3292	9.01918
11799	1	2	40	26.8386	8.28571	4.773	6.771	103	67	74.6625	3.4965	1.356	1.3727	1.59524	1	1	1	1	2	0	0	3293	9.02192
4652	1	2	22	27.3923	7.7	5.772	8.6025	115	72	87.6988	3.2893	0.6667	1.554	4.30463	1	1	1	0	2	0	0	3295	9.0274
3231	1	2	37	19.4674	7.44444	4.7175	3.996	107	71	73.0064	3.5483	0.7119	1.6317	#NULL!	1	1	1	0	2	0	0	3296	9.03014
12618	1	2	40	25.1532	9.28571	4.1625	5.9385	92	66	77.6761	6.1124	1.5029	1.554	#NULL!	1	1	1	1	2	0	0	3296	9.03014
8533	1	2	30	30.4438	8.03571	4.6065	4.6065	104	78	79.1526	5.3872	1.5594	1.554	1.9163	1	1	1	0	2	0	0	3296	9.03014
12053	1	2	29	23.9361	8.03922	4.884	5.217	103	69	64.4379	5.2318	0.6667	1.9166	2.63953	0	1	2	1	2	0	0	3299	9.03836
7291	1	1	30	27.102	9.5	5.3835	4.107	99	69	61.7163	4.7397	1.1865	1.0878	2.49316	1	1	1	0	2	0	0	3302	9.04658
9569	1	1	33	23.3887	8.91304	4.8285	4.6065	113	70	80.2522	6.0606	1.6046	1.0878	0.897028	1	1	1	1	2	0	0	3303	9.04932
7537	1	2	37	22.68	7.31959	4.9395	4.107	112	77	60.0318	4.8692	1.2995	1.3727	1.7409	1	1	1	0	2	0	0	3303	9.04932
9684	1	2	31	27.1111	8.33333	6.105	7.77	110	66	63.5714	5.0764	1.243	1.9943	0.363587	1	1	1	1	2	0	0	3311	9.07123
10178	1	2	68	21.7778	8.19149	5.106	7.104	93	63	79.2332	5.3613	0.678	2.2792	#NULL!	2	1	1	1	2	0	0	3319	9.09315
9373	1	2	27	21.1327	6.75676	4.7175	4.884	95	66	61.39	3.8073	0.6554	1.554	1.47186	0	1	1	0	2	0	0	3322	9.10137
7533	1	2	28	22.7583	7.26415	4.884	4.8285	88	70	67.8156	4.9728	0.7119	1.3727	2.74372	1	1	2	0	2	0	0	3323	9.10411
15018	1	2	24	23.9361	7.93814	4.884	5.0505	102	61	85.0215	3.5224	0.6554	1.3727	#NULL!	1	1	1	0	2	0	0	3324	9.10685
11760	1	2	31	23.6128	8.7234	4.884	5.106	92	55	67.9491	3.8332	0.5424	1.4504	0.848731	1	1	1	1	2	0	0	3327	9.11507
14023	1	2	22	19.7239	7.19101	4.329	5.772	105	54	93.9752	4.5066	0.5424	1.813	#NULL!	1	1	2	0	2	0	0	3328	9.11781
6493	1	2	30	24.6904	7.28972	4.4955	4.44	103	69	79.1526	5.3095	1.2091	1.4504	2.35964	1	1	1	0	2	0	0	3328	9.11781
9233	1	2	22	20.1951	7.9798	4.44	2.886	94	75	86.5366	3.7555	0.9266	1.554	2.28709	0	1	2	0	2	0	0	3330	9.12329
11381	1	2	37	38.1354	8.46774	5.106	7.215	110	79	64.8108	5.2836	1.4351	1.4504	9.28611	1	1	1	0	2	0	0	3334	9.13425
14967	1	1	22	19.8352	7.86517	4.884	4.107	84	64	78.2079	5.0764	1.2204	1.0878	0.955093	1	1	2	0	2	0	0	3335	9.13699
6518	1	1	68	23.1084	8.76404	5.3835	5.1615	105	68	59.941	4.9469	1.0057	1.1914	1.04799	2	1	1	0	2	0	0	3338	9.14521
12750	1	2	26	21.83	8.9899	4.44	4.1625	98	55	77.4547	4.4289	0.452	1.813	1.0952	1	1	1	1	2	0	0	3339	9.14795
6601	1	1	63	21.8871	8.65169	5.0505	4.329	109	72	68.957	4.4289	0.6554	1.2691	1.05499	0	1	1	0	2	0	0	3341	9.15342
2670	1	1	21	23.7228	8.58696	5.55	3.7185	115	79	87.0663	4.7915	1.2656	1.1914	#NULL!	1	1	2	0	2	0	0	3342	9.15616
11765	1	2	29	22.2656	8.02083	4.1625	5.2725	92	51	82.9161	3.9627	0.5763	1.6317	#NULL!	1	1	1	1	2	0	0	3343	9.1589
14875	1	2	24	25.9645	9.47917	4.218	5.217	100	79	75.8915	5.2577	1.13	1.554	1.11543	0	1	1	0	2	0	1	3343	9.1589
6342	1	1	60	22.3435	9.55056	5.1615	6.8265	114	68	54.4941	5.7757	1.4351	1.0878	#NULL!	0	1	1	0	2	0	0	3350	9.17808
6915	1	1	40	24.9337	9.17526	5.1615	5.1615	103	77	61.1673	4.8174	1.5594	1.0878	1.93384	0	1	1	0	2	0	0	3352	9.18356
5726	1	2	41	26.3146	6.34615	3.9405	6.549	100	70	69.7481	5.5944	1.0509	1.4504	0.936963	1	1	1	0	2	0	0	3352	9.18356
6250	1	2	30	34.5473	9.1129	4.773	4.551	102	74	81.2561	5.1541	0.8136	1.7353	1.89647	1	1	1	0	2	0	0	3353	9.1863
7516	1	2	28	21.2084	7.97753	4.884	5.55	97	64	74.4476	5.2836	0.8475	1.4504	1.23294	1	1	1	1	2	0	0	3354	9.18904
11158	1	2	27	19.2974	7.27273	4.6065	5.328	96	75	69.8816	4.1181	0.7571	1.554	#NULL!	1	1	1	0	2	0	1	3355	9.19178
11538	1	2	46	22.5466	7.76596	5.6055	6.2715	90	64	75.5033	5.7757	0.5537	1.6317	0.717504	2	1	1	1	2	0	0	3356	9.19452
13563	1	2	44	26.7532	8.3	5.106	6.105	107	72	50.8905	5.0505	1.5594	1.3727	#NULL!	2	1	1	0	2	0	0	3356	9.19452
14618	1	2	38	23.2335	7.8125	4.662	3.441	111	74	60.9975	5.3354	0.9944	1.4504	0.708624	1	1	1	0	2	0	0	3358	9.2
10778	1	2	29	24.4444	8.75	4.995	6.0495	95	73	84.0428	6.0865	1.4012	1.4504	1.51404	0	1	1	1	2	0	0	3361	9.20822
4574	1	1	34	19.1571	7.93103	4.3845	4.7175	101	73	88.8583	5.8534	0.452	1.554	#NULL!	1	1	1	0	2	0	0	3365	9.21918
4575	1	2	26	18.1449	7.04545	4.6065	4.218	104	69	83.6512	5.1282	0.565	2.2792	1.09123	0	1	1	0	2	0	0	3365	9.21918
5764	1	1	41	20.7157	7.82609	5.661	4.8285	119	77	79.2369	4.5584	0.565	1.0878	#NULL!	1	3	1	0	2	0	0	3367	9.22466
825	1	2	26	17.0874	7.92208	4.3845	4.44	98	55	105.761	5.1282	0.8814	1.6317	0.832081	1	1	1	0	2	0	0	3368	9.2274
10233	1	2	31	24.1217	8.92473	5.2725	4.7175	102	61	79.6595	5.957	0.7797	1.3727	2.50971	1	1	1	1	2	0	0	3376	9.24932
4775	1	1	51	26.2596	9.58763	4.44	6.4935	109	69	74.229	5.3613	0.7797	1.0878	#NULL!	1	3	1	0	2	0	0	3378	9.25479
14197	1	2	32	25.6369	7.54717	4.662	5.0505	100	56	60.5437	4.6102	1.4012	1.6317	1.01942	1	1	1	0	2	0	0	3378	9.25479
4423	1	2	27	19.1953	7.06522	4.3845	4.0515	94	71	78.8163	3.4447	0.7797	1.3727	1.45371	1	1	1	0	2	0	0	3382	9.26575
7455	1	2	36	26.6193	8.24074	4.4955	5.2725	118	76	69.0642	5.7498	1.1074	1.6317	1.78222	2	1	1	0	2	0	0	3384	9.27123
6877	1	1	50	19.6752	8.43373	4.662	4.2735	109	71	70.1351	5.6462	1.1074	1.554	0.92204	0	1	1	0	2	0	0	3389	9.28493
11363	1	1	30	24.0741	8	4.44	3.9405	111	64	72.7526	5.8275	1.582	1.0878	1.34581	1	1	1	0	2	0	0	3389	9.28493
10947	1	1	35	28.4082	9.43396	4.551	3.3855	109	76	72.5325	5.439	0.9718	1.2691	0.548143	1	1	1	1	2	0	0	3394	9.29863
5796	1	1	32	20.1459	8.08989	5.217	3.996	100	70	76.0354	5.4908	0.565	1.2691	#NULL!	0	1	1	0	2	0	0	3396	9.30411
11123	1	2	28	24.9199	7.73585	4.773	4.773	85	65	80.269	3.5224	0.452	1.4504	1.77131	1	1	1	1	2	0	0	3397	9.30685
14624	1	2	22	21.4903	7.5	4.662	5.3835	103	65	86.5366	4.6879	1.3786	1.813	1.66174	1	1	2	1	2	0	0	3398	9.30959
10508	1	1	24	27.8852	8.48485	4.884	5.883	108	63	79.8268	4.5843	1.0848	1.0878	1.00719	0	1	2	0	2	0	0	3402	9.32055
7174	1	1	23	22.2063	8.18182	3.7185	4.218	111	67	75.3797	4.5066	1.0057	1.1914	1.37337	1	1	2	0	2	0	0	3403	9.32329
4783	1	1	23	21.5139	7.88889	3.996	2.886	99	46	93.0314	3.5224	0.4972	1.0878	0.610944	1	1	2	0	2	0	0	3408	9.33699
10561	1	2	23	24.5243	8.03922	4.9395	4.6065	103	77	81.424	4.4289	0.452	1.554	0.904477	1	1	1	0	2	0	0	3408	9.33699
11882	1	2	33	23.6128	7.57576	4.7175	3.8295	94	66	71.1406	4.3253	0.565	1.7353	2.00441	1	3	1	1	2	0	0	3411	9.34521
11698	1	2	22	17.9817	6.81319	4.662	5.4945	109	71	75.4276	5.957	1.0283	2.0979	1.7239	1	1	2	1	2	0	0	3412	9.34795
9863	1	1	44	24.2215	8.46154	5.1615	3.774	113	79	64.8891	5.9052	1.3673	1.2691	0.628556	1	1	1	1	2	0	1	3414	9.35342
5318	1	1	42	24.6755	8.65979	5.1615	6.993	107	70	66.1004	4.8692	1.1413	1.0878	#NULL!	0	2	1	0	2	0	0	3414	9.35342
6393	1	2	30	19.433	7.88889	4.884	4.4955	103	63	65.4047	4.2217	1.1074	1.554	0.696784	1	1	1	0	2	0	0	3414	9.35342
2914	1	2	38	27.6361	7.73585	4.884	6.2715	112	78	60.9975	4.9469	1.4125	1.4504	#NULL!	1	1	1	0	2	0	0	3414	9.35342
6719	1	1	27	20.4783	8.18182	4.9395	4.44	107	72	77.9408	5.2318	0.904	1.0878	1.93189	1	1	2	0	2	0	0	3416	9.3589
3518	1	2	35	23.2434	7.21649	5.217	5.8275	105	76	82.0073	3.626	0.7006	1.3727	2.01492	1	1	1	0	2	0	0	3416	9.3589
6476	1	2	27	21.875	8.22917	4.329	4.218	105	57	79.8278	5.0505	0.7006	1.554	0.946608	1	1	1	0	2	0	0	3417	9.36164
3369	1	1	38	26.6097	9.79798	5.6055	7.548	116	78	83.1025	6.1642	1.2656	1.2691	2.05286	1	1	1	0	2	0	0	3418	9.36438
4839	1	2	22	21.3675	6.90722	5.217	6.3825	97	60	77.2439	4.2735	0.7684	1.554	2.19346	1	1	2	0	2	0	0	3419	9.36712
9331	1	2	51	29.0487	7.40741	4.662	4.551	102	57	58.7256	5.7498	1.1413	1.554	1.25356	2	1	1	1	2	0	0	3419	9.36712
6958	1	1	21	25.0574	8.63158	4.218	4.329	115	74	76.7847	4.6102	0.791	1.0878	1.09106	1	1	2	0	2	0	0	3422	9.37534
9322	1	1	46	17.9687	8.09524	5.1615	5.2725	101	67	75.0197	4.4807	0.904	1.554	0.773078	0	2	1	1	2	0	0	3426	9.3863
2653	1	2	23	18.6851	6.84211	4.7175	4.4955	100	62	86.911	2.9785	0.5198	1.6317	1.18671	1	1	1	0	2	0	0	3428	9.39178
18729	2	1	49	27.7551	9.51456	5.2725	6.3825	98	68	73.3079	2.0461	0.2712	1.2691	#NULL!	1	1	1	0	2	0	0	3431	9.4
4647	1	2	31	24.7737	8.93617	5.217	5.661	107	68	79.6595	5.6203	1.2769	1.3727	1.90594	1	1	1	0	2	0	1	3432	9.40274
9122	1	2	32	20.4294	7.34694	4.884	5.439	105	71	89.6416	4.403	0.8249	1.4504	#NULL!	1	1	2	1	2	0	1	3437	9.41644
5573	1	2	28	25.0995	7.14286	3.774	4.1625	104	67	70.9873	4.7656	0.7232	1.7353	#NULL!	2	1	1	0	2	0	0	3439	9.42192
5567	1	2	34	19.8141	7.29167	4.995	3.33	95	59	63.0701	3.7814	0.6554	1.3727	0.75924	1	1	1	0	2	0	0	3443	9.43288
10974	1	1	40	22.3863	8.79121	4.662	4.9395	99	75	76.391	5.6721	1.4803	1.2691	0.739704	1	1	1	1	2	0	1	3446	9.4411
10310	1	2	33	23.1911	7.39583	4.4955	3.663	87	65	76.6413	5.7757	0.4859	1.3727	1.10689	1	1	1	0	2	0	1	3451	9.45479
12626	1	2	27	30.4867	7.41667	4.7175	3.552	101	64	63.997	3.4188	0.904	1.3727	1.01479	1	1	1	1	2	0	1	3453	9.46027
14474	1	2	35	20.2848	7.47368	4.551	4.662	98	68	76.7141	4.8433	0.6102	1.4504	0.845475	1	1	2	1	2	0	0	3466	9.49589
5084	1	2	24	25.711	7	4.995	4.9395	89	61	58.1031	4.2994	0.6667	1.3727	#NULL!	1	1	1	0	2	0	0	3466	9.49589
9906	1	2	32	24.4646	8.47619	4.6065	6.438	96	65	68.2922	6.0865	0.8701	1.3727	1.20383	0	1	1	0	2	0	0	3466	9.49589
1074	1	2	43	29.2969	9.04762	4.9395	5.1615	113	75	77.5842	5.3872	0.4407	1.4504	0.763976	1	1	1	0	2	0	0	3471	9.50959
5134	1	1	21	19.047	8.16092	4.329	3.219	116	78	70.9083	4.4807	0.8362	1.0878	#NULL!	1	1	2	0	2	0	0	3472	9.51233
12951	1	2	23	23.8751	8.33333	5.1615	6.438	101	72	78.4326	4.2476	0.678	1.554	#NULL!	1	1	1	1	2	0	1	3478	9.52877
10208	1	1	54	19.4874	7.93103	5.328	6.549	116	73	76.547	5.6462	1.5594	1.0878	1.18637	0	1	1	0	2	0	0	3480	9.53425
2008	1	2	26	18.902	8.2716	4.995	3.996	110	75	94.8856	4.0663	0.4859	1.7353	1.13442	1	1	1	0	2	0	0	3481	9.53699
4019	1	2	21	21.875	7.57895	4.884	5.7165	106	70	94.8669	4.2735	0.7345	1.3727	#NULL!	1	1	2	0	2	0	0	3481	9.53699
1447	1	2	30	25.1532	6.96078	5.55	6.66	102	74	63.9959	4.7138	0.8475	1.554	2.6936	1	1	1	0	2	0	0	3482	9.53973
14304	1	1	25	18.5568	7.83133	4.773	3.33	94	65	87.6074	3.1598	0.6667	1.0878	0.606701	1	1	2	1	2	0	0	3483	9.54247
4347	1	2	29	24.3418	7.62376	4.6065	5.772	104	79	91.451	4.2217	0.9153	1.554	#NULL!	1	1	1	0	2	0	0	3489	9.5589
7662	1	2	39	29.3333	7.98165	5.4945	6.3825	91	64	75.0472	4.403	0.904	1.3727	1.96337	0	1	1	0	2	0	1	3495	9.57534
13166	1	2	21	24.0055	7.92079	5.0505	5.8275	97	68	77.0498	4.0145	0.7119	1.3727	2.56565	1	1	2	0	2	0	0	3505	9.60274
2400	1	2	48	25.5661	7.0297	4.0515	2.553	108	70	72.894	5.3872	0.8475	1.4504	#NULL!	0	1	2	1	2	0	0	3510	9.61644
10299	1	1	23	19.0311	7.67442	4.995	5.883	113	64	88.1688	4.5066	0.7345	1.0878	#NULL!	1	1	2	1	2	0	1	3513	9.62466
10997	1	1	23	19.0311	8.06818	4.4955	3.441	109	71	82.1099	5.4131	1.0396	1.1914	#NULL!	1	1	2	0	2	0	1	3521	9.64658
14909	1	1	22	22.9819	7.65957	4.4955	7.6035	109	70	69.6462	4.8692	0.5085	1.2691	#NULL!	1	1	2	1	2	0	0	3523	9.65205
14240	1	2	22	19.2277	8.75	4.3845	5.6055	103	54	82.1621	4.1958	0.8701	1.3727	0.865208	1	1	2	0	2	0	0	3523	9.65205
10721	1	1	37	24.3375	8.04124	4.773	4.9395	94	69	71.0409	6.0347	1.0283	1.6317	1.01612	1	1	1	1	2	0	0	3528	9.66575
6279	1	1	46	18.1662	8.51852	4.6065	5.439	100	61	63.1659	4.5066	0.8701	1.9166	#NULL!	0	1	1	1	2	0	0	3529	9.66849
12646	1	2	24	16.7657	6.44444	4.884	8.0475	98	67	70.7635	4.5325	0.8023	1.6317	0.751051	1	1	1	1	2	0	0	3536	9.68767
7284	1	1	33	17.7086	7.67442	4.9395	4.662	99	58	88.3976	3.4188	0.4972	1.554	0.445653	2	1	1	1	2	0	0	3538	9.69315
2479	1	2	30	24.841	8.35052	4.7175	3.441	92	64	88.2408	5.2059	1.3673	1.9166	1.67733	1	1	1	0	2	0	0	3538	9.69315
13014	1	2	27	20.8325	7.73196	4.551	5.217	113	68	74.9993	5.1023	1.469	1.4504	1.32282	1	1	1	1	2	0	0	3547	9.71781
1796	1	2	30	24.6094	7.04762	4.662	5.217	109	72	63.9959	4.5843	0.9605	1.3727	#NULL!	0	1	1	0	2	0	0	3549	9.72329
1771	1	2	34	23.8087	7.98077	5.8275	4.44	102	78	65.1947	5.3872	1.13	1.3727	#NULL!	1	1	1	0	2	0	0	3550	9.72603
10391	1	2	33	26.4915	8.24074	4.8285	4.773	105	72	86.5499	5.9052	0.9944	1.554	#NULL!	1	1	1	0	2	0	0	3550	9.72603
12980	1	2	35	28.8044	8.51852	4.662	6.4935	98	62	68.643	3.4447	0.4746	1.6317	0.586376	1	1	1	1	2	0	0	3551	9.72877
8434	1	2	36	24.1672	7.64151	4.44	3.2745	100	69	69.8951	4.4548	0.4294	1.4504	1.20768	1	1	1	0	2	0	0	3554	9.73699
4758	1	1	42	22.9854	8.19149	5.8275	4.107	101	70	71.9518	5.2836	1.1187	1.1914	#NULL!	1	1	1	1	2	0	1	3555	9.73973
5438	1	2	31	30.4687	7.75862	4.8285	7.104	100	66	60.3077	5.18	0.7797	1.3727	1.93998	1	1	1	1	2	0	0	3556	9.74247
12484	1	2	32	20.2848	10	4.8285	4.44	112	66	79.1477	4.662	0.9379	1.3727	#NULL!	1	1	1	1	2	0	0	3557	9.74521
9816	1	2	30	24.8358	7.2549	4.9395	4.7175	97	61	87.0002	4.2217	0.3955	1.6317	1.37647	1	1	1	0	2	0	0	3557	9.74521
13104	1	1	32	23.1837	8.15217	5.1615	6.1605	110	71	71.1432	5.8275	0.8249	1.813	0.97495	1	1	1	0	2	0	0	3558	9.74795
2108	1	2	34	32.0513	7.65306	5.106	5.772	91	62	61.7242	5.7498	0.7119	1.554	1.24813	2	1	2	1	2	0	0	3558	9.74795
2125	1	2	31	25.5588	7.2381	5.0505	4.44	102	70	72.9252	3.885	0.6667	1.554	#NULL!	1	1	1	1	2	0	0	3562	9.7589
8925	1	2	38	23.9224	8.26531	4.3845	2.553	110	75	77.449	2.8749	0.5198	1.3727	#NULL!	1	1	1	0	2	0	1	3571	9.78356
12286	1	2	34	19.7239	7.25275	4.44	2.4975	105	65	61.7242	4.8951	1.4464	1.4504	#NULL!	2	1	2	1	2	0	1	3577	9.8
14829	1	1	30	21.7181	8.27957	4.7175	7.104	113	66	76.2915	4.2476	1.4577	1.2691	0.543037	0	1	2	1	2	0	0	3587	9.8274
6834	1	1	36	21.0498	8.83721	5.3835	8.0475	117	73	80.5038	5.1023	0.791	1.6317	#NULL!	2	3	1	1	2	0	1	3589	9.83288
2802	1	2	24	26.0375	8.2	5.106	5.1615	100	68	79.7118	4.5584	1.0057	1.3727	#NULL!	1	1	1	0	2	0	0	3592	9.8411
6589	1	1	48	24.281	8.95833	5.106	5.439	102	70	69.3489	5.8275	1.6724	1.2691	#NULL!	1	1	1	0	2	0	0	3593	9.84384
13890	1	1	29	22.3403	9.0625	4.9395	6.327	117	73	72.5792	2.9267	0.7571	1.0878	2.19533	0	3	2	1	2	0	0	3598	9.85753
5877	1	2	38	28.5075	7.6699	4.551	4.2735	116	74	49.6021	6.0347	1.1978	1.6317	1.03358	1	3	1	1	2	0	0	3601	9.86575
14067	1	1	25	23.6614	8.94737	4.995	4.9395	110	61	91.47	3.0562	0.5424	1.0878	2.08236	1	2	2	0	2	0	0	3603	9.87123
15181	1	2	24	36.9183	8.66142	4.995	4.6065	103	63	77.7579	5.2318	0.6893	1.554	2.47086	1	1	1	0	2	0	0	3605	9.87671
11173	1	2	42	24.0346	7.37374	4.7175	4.4955	101	71	57.8935	4.6102	0.4068	1.813	1.49912	1	1	2	1	2	0	0	3611	9.89315
6423	1	2	24	22.5827	7.88889	4.662	6.1605	114	77	57.0143	5.8016	1.6498	1.7353	#NULL!	1	1	1	0	2	0	0	3612	9.89589
12471	1	2	30	26.7094	7.32759	4.6065	2.997	107	69	67.6296	5.7498	1.1187	1.3727	1.9204	1	1	2	1	2	0	0	3612	9.89589
4550	1	1	32	20.3704	7.91209	4.773	3.885	101	62	81.5952	5.2059	1.2091	1.2691	#NULL!	2	3	1	1	2	0	1	3615	9.90411
9085	1	2	35	16.7657	7.77778	5.2725	3.0525	93	70	77.7209	4.4807	1.0735	1.3727	1.28649	1	1	1	0	2	0	0	3618	9.91233
5718	1	2	22	21.4573	7.6087	3.6075	4.7175	99	70	60.287	4.0145	1.1413	1.3727	1.56485	2	1	2	0	2	0	0	3619	9.91507
3990	1	2	24	23.634	6.9	4.884	3.441	96	69	77.7579	4.4807	0.8588	1.554	1.9536	1	1	1	1	2	0	0	3619	9.91507
7983	1	2	32	23.4221	8.3	4.4955	5.439	104	74	72.4567	6.1124	0.8023	1.6317	2.37962	1	1	1	1	2	0	0	3622	9.92329
255	1	2	36	23.3844	7.62887	4.551	4.773	102	65	63.7281	4.0663	0.5989	1.554	0.853565	1	1	1	0	2	0	0	3627	9.93699
1879	1	1	21	27.7323	9.38144	4.884	5.2725	111	73	106.368	4.8951	1.2769	1.0878	1.10487	1	1	2	1	2	0	0	3630	9.94521
8227	1	2	41	26.8977	8.96226	4.9395	5.883	111	70	64.9414	5.9311	1.5707	1.3727	2.28315	1	1	1	0	2	0	0	3632	9.95068
8144	1	2	41	25.7657	8.21782	4.884	5.7165	101	71	59.4225	6.1124	0.8701	1.3727	1.11138	1	1	1	0	2	0	0	3636	9.96164
4833	1	2	21	28.5483	5.76923	4.4955	5.0505	100	69	110.447	5.8534	0.7006	1.554	#NULL!	1	1	2	1	2	0	0	3638	9.96712
8003	1	2	36	21.7865	7.34043	4.3845	4.44	110	77	72.5034	5.3872	0.6441	2.072	#NULL!	1	1	1	0	2	0	0	3641	9.97534
9986	1	1	26	23.6652	8.29787	4.773	6.105	104	59	83.3721	4.662	0.565	1.1914	1.14552	0	1	1	1	2	0	0	3642	9.97808
1778	1	2	24	21.0962	9.31034	5.439	5.6055	98	70	85.0215	5.1541	0.7797	1.7353	1.36579	2	1	1	1	2	0	0	3643	9.98082
7575	1	2	27	28.0404	7.92453	4.44	5.2725	96	53	69.8816	4.9987	0.5311	1.554	2.25355	1	1	1	1	2	0	1	3650	10
13870	1	2	21	31.6443	8.58407	4.4955	4.9395	105	68	62.679	5.0505	0.8249	1.4504	2.01398	1	1	1	0	2	0	0	3651	10.0027
14040	1	1	31	28.7274	9.04762	4.773	5.55	107	64	70.3035	4.8692	1.356	1.1914	1.89647	1	3	1	0	2	0	0	3652	10.0055
13808	1	1	40	28.0763	9.01961	5.0505	4.9395	110	72	77.9816	4.3771	0.8362	1.0878	#NULL!	1	3	1	0	2	0	0	3656	10.0164
1766	1	2	49	24.974	7.30769	5.4945	4.44	109	70	57.3107	5.1023	1.5029	1.3727	#NULL!	2	1	2	0	2	0	0	3657	10.0192
7895	1	2	25	21.8724	8	5.0505	5.2725	114	61	76.1802	4.4289	0.6441	1.554	#NULL!	0	1	1	0	2	0	0	3661	10.0301
3993	1	2	56	29.6665	9.52381	5.439	7.77	112	74	76.6467	5.2059	1.4803	1.4504	2.57446	2	1	1	0	2	0	0	3668	10.0493
4597	1	1	44	23.4075	8.58586	5.55	5.7165	106	78	85.2914	4.662	0.9718	1.1914	#NULL!	0	1	1	1	2	0	0	3671	10.0575
2667	1	2	26	19.8347	6.91489	4.3845	5.994	86	53	87.1082	3.7037	0.4068	1.3727	#NULL!	1	1	1	0	2	0	0	3673	10.063
2978	1	2	37	21.3039	7.73196	5.1615	4.0515	107	77	74.8818	4.9728	0.9944	1.4504	#NULL!	1	1	2	1	2	0	0	3674	10.0658
10003	1	2	37	21.5139	7.52577	4.218	6.2715	81	60	61.9968	4.4548	1.4351	1.6317	0.847349	0	1	1	1	2	0	0	3678	10.0767
1448	1	2	29	26.7532	8.43137	4.884	3.9405	117	76	73.9192	4.1699	0.8136	1.3727	1.81685	2	1	1	0	2	0	1	3681	10.0849
15178	1	2	36	21.0828	6.38298	5.106	3.6075	101	73	69.8951	4.3771	1.0057	1.9943	#NULL!	1	1	2	1	2	0	0	3689	10.1068
3023	1	2	33	19.736	7.75281	4.8285	4.9395	90	60	91.7589	4.5584	0.8701	1.4504	0.882006	1	1	2	0	2	0	0	3692	10.1151
6504	1	1	26	20.3704	8.75	4.995	5.106	113	64	72.2026	4.6102	0.6554	1.3727	#NULL!	0	1	2	0	2	0	0	3693	10.1178
5103	1	2	57	25.3902	8.5	5.106	6.327	106	69	58.703	3.7037	1.3673	1.4504	1.35706	2	1	1	1	2	0	0	3703	10.1452
5697	1	1	38	17.5926	8.02326	3.9405	4.995	104	65	69.9949	3.7814	1.0622	1.0878	0.532405	1	3	1	0	2	0	0	3705	10.1507
2272	1	1	33	24.0055	8.70588	4.4955	4.329	116	63	92.5319	3.885	1.0509	1.0878	#NULL!	1	3	1	1	2	0	0	3706	10.1534
6134	1	2	35	19.5312	7.42268	4.44	5.883	98	60	69.4603	4.403	0.9153	1.3727	0.57424	1	1	1	0	2	0	0	3711	10.1671
6532	1	2	27	21.5645	7.68421	4.662	6.882	113	71	77.8285	4.7138	0.8362	1.3727	2.55063	0	1	1	1	2	0	0	3726	10.2082
6258	1	2	47	27.6095	8.38095	4.4955	5.6055	106	75	57.7976	4.5584	1.3108	1.3727	0.97902	0	1	1	0	2	0	0	3726	10.2082
15038	1	1	35	21.5349	8.36957	4.773	4.44	98	67	79.2993	4.0922	0.8475	1.2691	0.543061	1	3	1	1	2	0	0	3730	10.2192
3494	1	2	34	20.2848	7.55556	4.662	6.216	95	64	86.027	5.4131	0.9492	1.4504	#NULL!	1	1	2	1	2	0	0	3733	10.2274
12802	1	2	26	24.6094	9.12621	4.9395	5.9385	94	69	47.5266	4.2476	0.8588	1.4504	#NULL!	1	1	1	1	2	0	0	3738	10.2411
5320	1	1	25	24.1517	8.1	4.662	2.997	118	73	91.47	4.403	1.0848	1.0878	#NULL!	1	1	1	0	2	0	0	3741	10.2493
13250	1	1	27	20.9107	8.68132	4.7175	5.661	98	62	89.0724	3.9886	0.9153	1.0878	0.84286	2	3	1	1	2	0	0	3744	10.2575
12390	1	2	25	24.2187	7.05882	4.9395	4.995	110	62	73.4954	3.5742	0.7571	1.3727	2.21948	0	1	2	1	2	0	0	3744	10.2575
14392	1	2	22	19.4771	8.3908	4.0515	6.549	93	57	82.1621	3.8073	0.7119	1.4504	0.89133	1	1	1	1	2	0	0	3752	10.2795
12738	1	2	21	19.5717	9.58763	3.996	5.4945	109	64	75.2564	3.7814	0.7797	1.3727	0.753024	1	1	1	1	2	0	0	3755	10.2877
1253	1	2	30	23.1911	8.60215	4.773	4.2735	86	66	85.7917	4.4807	0.7119	1.3727	1.89223	2	1	1	0	2	0	0	3756	10.2904
12091	1	2	25	29.0657	7.77778	4.884	4.2735	114	74	70.982	4.4807	0.904	1.4504	2.6938	1	1	1	1	2	0	0	3757	10.2932
11727	1	2	35	28.7201	8.49057	4.995	5.439	89	67	64.8122	5.3354	1.1413	1.554	#NULL!	1	1	1	1	2	0	0	3759	10.2986
11914	1	1	22	22.6757	9.08046	4.6065	4.995	114	57	78.2079	3.5483	0.6441	1.1914	1.29596	0	1	2	1	2	0	0	3763	10.3096
11291	1	2	25	24.6094	7.54717	4.7175	5.439	103	73	91.5679	4.3512	0.7232	2.3828	1.62911	1	1	1	0	2	0	0	3763	10.3096
3587	1	2	32	25.9645	8.36538	4.995	4.3845	103	77	74.2578	4.3771	0.9944	1.4504	0.93906	1	1	1	0	2	0	0	3771	10.3315
3244	1	1	38	31.6032	9.90099	4.995	6.0495	106	72	77.1906	5.0246	0.7458	1.1914	2.77056	1	3	1	0	2	0	0	3774	10.3397
10080	1	2	48	26.7094	7.45455	4.218	4.6065	83	69	62.8963	4.1699	0.5537	1.7353	1.65158	1	1	1	0	2	0	0	3775	10.3425
3893	1	2	51	27.3437	7.11538	3.7185	4.995	93	66	61.4177	4.8692	1.6385	1.7353	0.487537	1	1	1	0	2	0	0	3779	10.3534
11260	1	2	24	25.5367	8.52632	5.7165	4.44	103	61	88.5351	5.6721	0.7571	1.3727	1.26779	2	1	1	1	2	0	0	3780	10.3562
13938	1	1	29	22.0522	8.75	5.2725	6.4935	107	78	65.8479	5.2318	1.6159	1.1914	1.58878	1	1	2	0	2	0	0	3784	10.3671
3859	1	2	28	18.902	6.80851	4.44	3.6075	100	59	77.2561	3.8591	0.9944	2.072	3.17115	1	1	2	0	2	0	0	3788	10.3781
2830	1	2	36	25.711	8.17308	4.773	4.0515	105	71	77.2777	5.5167	0.8475	1.4504	#NULL!	0	1	1	0	2	0	1	3796	10.4
14233	1	1	30	28.6851	9.32039	4.773	7.3815	109	74	56.6576	6.1642	1.0057	1.0878	1.13067	0	1	2	0	2	0	0	3797	10.4027
6788	1	2	47	27.3437	8.45455	4.44	5.9385	108	70	64.6556	5.5426	1.469	1.3727	1.40501	2	1	1	0	2	0	0	3809	10.4356
10068	1	1	24	21.2953	8.29545	3.996	3.441	100	72	87.4104	3.9627	0.7684	1.0878	0.433344	1	1	2	1	2	0	0	3811	10.4411
10922	1	2	25	26.0375	7.69231	5.2725	6.1605	105	58	90.2805	4.8951	0.8588	1.4504	3.50797	1	1	1	0	2	0	0	3811	10.4411
2628	1	2	40	20.3244	7.44681	4.8285	3.8295	96	63	80.925	3.7037	0.8814	1.554	#NULL!	2	1	1	0	2	0	0	3817	10.4575
2240	1	2	32	21.2183	6.91489	4.9395	4.107	98	68	80.1985	4.7138	1.0961	1.6317	1.51698	1	1	1	0	2	0	0	3831	10.4959
10019	1	2	25	23.0681	7.27273	4.884	4.8285	105	68	91.5679	5.8534	0.6667	1.4504	1.3024	0	1	1	0	2	0	0	3834	10.5041
14641	1	1	21	18.1138	7.70115	4.662	4.44	92	62	76.0874	3.2634	0.678	1.0878	1.295	1	1	2	0	2	0	0	3836	10.5096
14642	1	1	20	25.7959	9.28571	5.2725	5.9385	110	67	74.802	4.8174	0.8814	1.0878	1.44818	1	1	2	0	2	0	0	3836	10.5096
14099	1	1	30	23.7228	9.21348	5.0505	5.4945	104	78	74.1307	4.0922	1.2543	1.0878	1.65207	1	1	2	0	2	0	0	3849	10.5452
5553	1	2	32	23.3377	7.8125	4.44	4.773	101	64	69.0889	5.9311	1.13	1.3727	2.28117	0	1	1	1	2	0	0	3851	10.5507
6966	1	2	30	20.6905	7.52809	4.2735	5.3835	104	70	74.3142	5.2836	0.6328	1.4504	0.989553	0	1	1	0	2	0	0	3856	10.5644
10941	1	2	22	19.9573	7.68421	4.551	5.55	111	70	85.4028	4.3512	0.678	1.7353	2.22696	1	1	2	0	2	0	0	3872	10.6082
10677	1	1	31	24.093	8.20225	4.551	4.0515	101	62	75.7854	4.5843	1.1639	1.1914	#NULL!	1	3	1	0	2	0	0	3884	10.6411
9731	1	2	28	29.0006	8.88889	5.217	4.4955	102	69	62.2073	5.6462	0.9718	1.3727	2.34649	1	3	1	0	2	0	0	3887	10.6493
8080	1	1	33	19.4874	7.72727	5.106	4.107	115	69	68.1764	4.9987	0.7684	1.1914	1.9312	0	1	1	1	2	0	0	3891	10.6603
7668	1	2	30	24.5243	7.94118	4.884	4.9395	111	69	69.1929	4.5325	0.4746	1.4504	1.10053	1	1	1	1	2	0	0	3891	10.6603
13346	1	2	23	26.398	7.73585	3.996	3.8295	94	60	84.6356	4.5325	1.1639	1.4504	1.67299	1	1	2	1	2	0	0	3892	10.663
14697	1	1	38	23.939	9.45652	4.6065	5.4945	96	71	68.0753	3.6778	1.0961	1.1914	#NULL!	1	2	1	0	2	0	0	3906	10.7014
2062	1	1	21	19.4094	8	3.996	3.9405	96	74	88.8791	3.0821	0.904	1.0878	#NULL!	0	1	2	0	2	0	1	3908	10.7068
9577	1	2	24	20.8325	7.78947	4.2735	4.3845	92	60	73.2438	5.2836	1.6046	1.7353	1.36182	1	1	1	0	2	0	0	3908	10.7068
13064	1	1	36	22.3214	8.24176	4.773	4.1625	93	59	85.8869	3.9368	0.678	1.2691	0.443359	2	3	1	1	2	0	0	3922	10.7452
4406	1	1	22	17.4329	7.85714	4.884	5.1615	101	69	94.9171	3.7555	0.8701	1.0878	0.657712	1	3	2	0	2	0	0	3926	10.7562
4214	1	2	35	21.0937	7.52688	4.6065	6.438	94	59	83.1486	3.885	0.452	1.3727	#NULL!	0	1	1	0	2	0	0	3931	10.7699
9428	1	2	29	24.3141	7.57009	4.44	5.0505	97	71	65.1399	4.3771	0.8249	1.3727	1.63787	1	1	1	0	2	0	0	3932	10.7726
10376	1	2	30	23.6832	7.93814	4.329	5.8275	107	65	77.1485	5.8016	1.0848	1.3727	1.28716	1	1	1	1	2	0	0	3936	10.7836
4099	1	1	36	20.7031	8.83721	4.44	3.6075	110	70	84.9437	5.4649	1.1639	1.1914	0.682773	1	2	2	0	2	0	0	3940	10.7945
9292	1	2	27	21.0517	7.1875	5.217	3.3855	100	60	77.8285	4.5325	1.0848	1.554	1.59988	1	1	2	0	2	0	0	3940	10.7945
5499	1	2	29	23.03	7.08738	4.884	5.217	107	70	63.0754	4.8433	0.6102	1.813	1.08099	1	1	1	0	2	0	0	3942	10.8
10051	1	1	28	22.921	8.4375	4.9395	5.772	96	60	82.974	4.6879	1.3334	1.0878	0.799101	0	1	1	0	2	0	0	3953	10.8301
6208	1	2	24	20.061	6.70213	4.773	4.884	110	66	67.691	3.9368	0.6667	1.3727	0.910052	0	1	2	1	2	0	0	3958	10.8438
12451	1	2	35	26.8136	7.54717	4.7175	4.44	91	65	66.2955	5.2318	0.8814	1.4504	1.24332	2	1	1	1	2	0	0	3966	10.8658
492	1	2	32	18.902	6.81319	4.218	3.441	109	77	77.1215	5.8275	1.5255	1.3727	0.693627	1	1	1	1	2	0	0	3967	10.8685
273	1	1	31	19.5918	8.18182	4.8285	3.3855	113	78	74.3417	5.9829	0.904	1.3727	0.510748	1	3	2	1	2	0	0	3968	10.8712
14232	1	2	32	23.6244	7.84314	4.773	6.327	97	71	61.8274	4.0145	0.9153	1.4504	#NULL!	1	1	2	0	2	0	0	3970	10.8767
10586	1	2	48	33.2986	7.79661	4.2735	5.439	113	75	55.1858	5.9052	1.582	1.7353	0.571699	1	1	2	1	2	0	0	3972	10.8822
6337	1	1	21	23.9995	7.82609	4.773	5.106	107	72	79.6972	4.1181	1.017	1.1914	2.1383	1	1	2	0	2	0	0	3973	10.8849
14750	1	1	32	25.6489	8.73684	5.0505	4.2735	111	66	59.4709	4.4807	0.8249	1.1914	#NULL!	1	3	2	1	2	0	0	3975	10.8904
9018	1	2	26	23.9188	7.14286	4.8285	4.2735	97	72	65.1788	4.3771	0.8023	1.3727	2.34343	0	1	2	0	2	0	0	3985	10.9178
716	1	1	78	20.4491	8.13187	5.217	4.662	109	79	83.5196	4.0404	0.678	1.554	#NULL!	2	2	1	1	2	0	0	3997	10.9507
2757	1	1	26	22.4813	7.97753	4.218	3.2745	118	76	92.781	3.7296	1.2769	1.2691	0.695501	1	1	2	0	2	0	0	3998	10.9534
9136	1	2	35	21.5019	7.6	4.7175	5.55	98	64	62.7001	3.7814	0.7797	1.3727	1.1343	1	1	1	0	2	0	0	4000	10.9589
10300	1	2	25	22.3081	8.02083	4.4955	3.552	99	59	78.0739	4.0922	0.4633	1.554	2.3956	0	1	2	1	2	0	0	4002	10.9644
4780	1	2	23	23.2254	7.08738	4.44	3.996	102	60	88.092	4.7656	0.5876	1.4504	#NULL!	2	1	1	0	2	0	0	4004	10.9699
4782	1	2	42	29.3333	7.37864	4.6065	3.996	113	73	52.3627	6.1642	0.5989	1.9166	#NULL!	1	1	2	0	2	0	0	4004	10.9699
2504	1	2	35	29.5525	8.26923	4.2735	5.3835	96	67	73.8346	5.2577	0.9266	1.554	0.349477	0	1	2	0	2	0	0	4010	10.9863
6576	1	1	36	26.1224	9.49495	4.551	3.8295	111	67	72.8129	3.7037	0.8475	1.3727	1.17112	1	1	1	0	2	0	0	4022	11.0192
9418	1	2	24	19.8413	7.5	5.1615	5.4945	111	66	76.8141	4.2217	0.339	1.554	1.18829	0	1	1	0	2	0	0	4023	11.0219
3130	1	2	24	25.0772	9.06977	4.1625	3.6075	105	76	85.0215	4.4289	1.243	1.3727	1.71865	0	1	2	1	2	0	0	4025	11.0274
14014	1	1	22	19.7133	7.90698	4.995	4.884	93	56	74.0254	3.3152	0.6893	1.1914	#NULL!	1	1	2	0	2	0	0	4031	11.0438
12998	1	1	29	18.0662	8.2716	4.6065	4.884	111	56	85.9162	3.3152	0.9492	1.0878	#NULL!	1	1	1	1	2	0	0	4042	11.074
14162	1	1	21	22.0581	8.44444	4.551	5.328	111	68	82.8229	4.2735	0.3729	1.7353	#NULL!	1	1	2	1	2	0	0	4043	11.0767
13891	1	2	39	17.5781	7.2093	5.106	6.8265	89	72	70.4598	4.144	0.9153	1.4504	#NULL!	0	1	1	1	2	0	0	4045	11.0822
14640	1	1	24	20.4529	8.36957	4.884	5.994	112	66	73.3854	4.2735	0.7345	1.1914	#NULL!	1	1	2	0	2	0	0	4051	11.0986
12926	1	1	41	20.7157	8.42697	5.217	4.218	99	67	67.6525	4.2217	1.3108	1.0878	#NULL!	2	3	1	1	2	0	0	4058	11.1178
13321	1	1	25	18.194	7.76471	4.773	4.773	104	73	68.4425	3.4706	0.7684	1.0878	#NULL!	1	1	1	1	2	0	0	4061	11.126
4606	1	2	35	22.5069	7.12766	4.7175	3.3855	99	71	72.0247	5.8016	0.9153	1.554	#NULL!	1	1	2	0	2	0	0	4067	11.1425
13034	1	1	27	21.3839	8.11111	4.551	3.885	105	54	71.011	3.7296	0.6441	1.2691	#NULL!	1	3	2	0	2	0	0	4071	11.1534
452	1	2	44	22.4996	8.06122	5.3835	5.8275	102	65	71.3776	4.1958	0.7345	1.3727	1.99788	1	3	1	0	2	0	0	4071	11.1534
14281	1	1	25	22.2291	8.63636	5.106	5.328	91	61	75.4957	3.5224	1.3899	1.0878	#NULL!	0	1	2	0	2	0	0	4077	11.1699
8620	1	1	33	18.0785	7.70115	5.0505	5.106	117	69	84.5952	5.0764	0.791	1.1914	0.969696	1	3	1	1	2	0	0	4084	11.189
9237	1	1	40	24.8591	8.8172	4.7175	3.33	100	67	72.668	3.6001	1.3899	1.0878	0.76109	1	1	1	0	2	0	0	4090	11.2055
12612	1	1	25	21.6333	7.91209	4.2735	5.6055	106	71	79.168	4.0663	0.678	1.1914	#NULL!	1	1	2	0	2	0	0	4092	11.211
11985	1	2	37	26.1427	7.54717	4.8285	5.6055	111	73	67.873	5.3354	0.6893	1.6317	#NULL!	1	1	1	0	2	0	0	4096	11.2219
9634	1	1	36	26.0276	9.27083	4.7175	5.9385	99	68	66.9828	5.8275	1.3899	1.0878	#NULL!	0	1	1	0	2	0	0	4097	11.2247
12285	1	2	28	20.5688	7.05263	4.995	5.8275	106	69	72.679	4.144	0.904	1.4504	#NULL!	1	1	1	1	2	0	0	4099	11.2301
14172	1	1	26	25.7276	8.5	4.3845	3.4965	105	56	66.7572	4.0404	0.7458	1.1914	#NULL!	0	3	2	0	2	0	0	4105	11.2466
11244	1	1	57	30.478	9.5283	5.7165	4.773	116	64	71.8245	4.6102	0.6328	1.554	#NULL!	2	1	1	1	2	0	0	4107	11.2521
809	1	1	43	28.2828	9.50495	5.6055	3.6075	110	78	67.6255	5.8016	1.2317	1.0878	#NULL!	1	1	1	1	2	0	0	4114	11.2712
957	1	2	49	24.0344	8.13187	5.2725	4.995	90	69	73.5532	4.9987	0.8136	1.7353	0.841257	1	1	1	0	2	0	0	4115	11.274
10718	1	1	63	18.7783	7.97619	5.1615	4.7175	91	63	67.5869	4.921	1.0057	1.3727	#NULL!	2	3	1	1	2	0	0	4117	11.2795
10951	1	2	35	17.6309	7.06522	4.773	4.107	100	59	77.7209	3.9627	0.6215	1.554	#NULL!	1	1	1	0	2	0	0	4120	11.2877
4707	1	2	50	24.2439	7.70833	5.106	8.325	92	62	71.3559	5.6721	1.1639	1.4504	#NULL!	2	1	2	1	2	0	0	4120	11.2877
2932	1	2	32	22.9421	7.44898	4.0515	4.107	89	62	80.1985	4.2735	0.9718	1.4504	1.04799	0	1	1	0	2	0	0	4121	11.2904
7846	1	2	24	25.7812	7.6	4.8285	4.995	99	68	66.2465	4.8951	0.9379	1.7353	1.90994	1	1	1	0	2	0	0	4124	11.2986
4963	1	1	53	23.1911	9.65116	5.106	5.439	104	68	61.3754	6.0865	1.6837	1.2691	1.25494	1	3	1	1	2	0	0	4129	11.3123
13755	1	1	27	24.5675	8.60215	4.6065	4.3845	118	77	79.4803	3.7296	0.7006	1.1914	#NULL!	1	1	1	0	2	0	0	4131	11.3178
6783	1	1	26	21.4533	8.73563	4.0515	4.884	105	67	87.842	3.9368	1.3334	1.1914	#NULL!	1	1	1	0	2	0	0	4138	11.337
5108	1	2	43	27.2392	7.14286	5.3835	5.772	119	78	62.8634	4.4289	0.7684	1.3727	1.97874	1	1	1	1	2	0	0	4138	11.337
2821	1	1	20	24.2215	8.24176	4.1625	5.6055	110	78	95.7087	3.7814	1.4916	1.2691	0.7622	1	1	2	0	2	0	0	4140	11.3425
11478	1	2	31	19.2974	7.81609	5.1615	4.1625	93	62	73.8212	5.6203	1.0961	1.4504	#NULL!	0	1	1	1	2	0	0	4144	11.3534
4799	1	1	21	20.7476	7.7907	4.884	3.0525	103	69	94.7654	3.6519	0.9266	1.1914	#NULL!	1	1	2	1	2	0	0	4145	11.3562
7561	1	2	34	24.7475	8.33333	4.7175	5.0505	87	64	84.8175	4.144	1.3673	1.4504	1.84507	1	1	1	0	2	0	0	4145	11.3562
10118	1	2	42	29.3413	8.34951	4.3845	3.774	97	75	65.3784	4.8174	0.7571	1.3727	#NULL!	1	1	1	0	2	0	0	4146	11.3589
9431	1	1	22	26.2164	8.41584	5.106	5.6055	111	64	74.6932	5.1023	0.7797	1.554	#NULL!	1	1	2	0	2	0	0	4154	11.3808
9540	1	2	30	24.1415	8.35052	4.7175	5.883	105	58	74.3142	4.7138	0.7571	1.4504	#NULL!	1	1	1	0	2	0	0	4158	11.3918
2908	1	1	38	23.6713	8.0198	5.217	4.551	109	71	84.9494	5.7239	1.356	1.3727	2.55981	1	1	1	0	2	0	0	4163	11.4055
11056	1	2	26	19.6283	6.80851	4.218	6.327	109	76	74.6683	3.3929	0.6215	1.4504	#NULL!	1	1	2	1	2	0	0	4168	11.4192
1867	1	2	27	28.3447	7.47664	5.439	6.771	108	75	81.9251	4.662	0.7345	1.3727	2.69291	2	1	1	0	2	0	0	4169	11.4219
913	1	2	31	23.3091	7.84946	4.773	3.6075	104	69	78.6275	5.3354	1.1526	1.4504	#NULL!	1	1	1	0	2	0	0	4169	11.4219
1282	1	2	34	21.3039	7.52688	4.773	4.329	96	65	72.4498	4.0145	0.4294	1.6317	#NULL!	1	1	1	0	2	0	0	4177	11.4438
9503	1	2	31	26.9357	7.5	5.217	5.994	118	75	67.1809	4.403	0.6893	1.7353	#NULL!	1	1	1	1	2	0	0	4205	11.5205
5577	1	2	40	26.2917	7.27273	4.551	4.884	96	62	57.8623	5.1541	0.9492	1.3727	1.37946	0	1	1	0	2	0	0	4206	11.5233
4560	1	1	23	24.4418	8.08081	4.4955	3.2745	108	79	83.76	5.0505	1.243	1.2691	0.995004	1	1	2	1	2	0	0	4212	11.5397
1833	1	1	42	17.7999	8.375	4.884	5.994	110	70	87.095	4.5066	0.8814	1.1914	1.03324	1	3	1	0	2	0	0	4213	11.5425
1543	1	1	25	20.679	7.6087	4.551	3.774	109	74	80.7318	3.6519	0.8814	1.0878	0.831316	1	1	1	0	2	0	0	4215	11.5479
8465	1	2	23	20.4467	7.42268	4.4955	4.8285	116	73	75.64	4.3771	0.5876	1.4504	#NULL!	1	1	1	1	2	0	0	4221	11.5644
6306	1	1	29	26.5338	8.95833	4.1625	4.218	104	64	71.9148	4.9728	1.4464	1.2691	#NULL!	1	2	2	0	2	0	0	4223	11.5699
11093	1	2	27	20.9572	6.93878	4.329	4.0515	109	68	70.6887	4.9987	0.7006	1.813	#NULL!	1	1	2	1	2	0	0	4229	11.5863
1863	1	2	40	22.7694	7.84946	4.44	5.7165	99	67	74.6625	4.9987	0.6667	1.813	0.826827	1	1	2	1	2	0	0	4243	11.6247
9069	1	2	26	17.6254	7.06522	4.884	4.662	100	79	78.4271	4.5584	0.5989	1.813	#NULL!	0	1	2	1	2	0	0	4249	11.6411
1987	1	2	41	24.2382	7.01031	5.3835	5.772	100	72	76.2635	4.403	1.0735	1.3727	#NULL!	1	1	1	1	2	0	0	4249	11.6411
282	1	2	28	18.8271	7.88235	4.0515	3.4965	104	59	80.269	4.8174	0.6328	1.9166	0.853516	1	1	1	0	2	0	0	4251	11.6466
8149	1	1	59	23.0469	8.46154	5.106	2.775	98	68	67.8178	4.3253	0.7571	1.813	#NULL!	1	3	1	0	2	0	0	4257	11.663
2609	1	1	53	17.9282	8.23529	5.1615	5.2725	94	67	63.0515	4.9469	1.2317	1.0878	0.449624	2	3	1	0	2	0	0	4271	11.7014
4126	1	1	41	17.8565	7.95181	4.7175	4.44	94	62	76.7928	4.2735	0.904	1.2691	#NULL!	0	3	1	1	2	0	0	4288	11.7479
1568	1	2	21	18.7652	7.14286	4.551	4.551	94	66	99.0898	5.3613	0.7684	1.6317	0.877837	1	1	2	0	2	0	0	4289	11.7507
7198	1	2	31	25.7117	7.04762	4.1625	3.996	106	76	73.8212	3.6001	0.5876	1.4504	#NULL!	1	1	1	0	2	0	0	4290	11.7534
4525	1	2	35	21.9671	8.55556	3.8295	4.329	110	67	79.8105	2.331	0.4294	1.4504	#NULL!	1	1	1	0	2	0	0	4292	11.7589
1643	1	1	27	21.7776	8.8764	5.2725	4.218	110	76	81.8989	4.662	0.7006	1.3727	#NULL!	1	1	1	0	2	0	0	4307	11.8
4186	1	2	24	23.1247	7	4.329	4.9395	105	57	86.1634	4.3253	0.6554	1.3727	#NULL!	1	1	2	1	2	0	0	4314	11.8192
6274	1	1	51	24.093	8.73684	5.217	5.883	109	75	64.1281	5.4908	1.1074	1.2691	#NULL!	1	1	1	1	2	0	0	4318	11.8301
5755	1	2	29	22.3081	7.05882	4.551	4.551	108	74	70.4834	3.7037	0.4407	1.9166	#NULL!	1	1	1	1	2	0	0	4320	11.8356
5453	1	1	44	19.0451	8.18182	4.7175	5.994	103	70	79.7964	5.0505	0.8023	1.2691	#NULL!	1	1	1	1	2	0	0	4331	11.8658
3359	1	2	26	18.1449	7.41935	4.7175	6.327	115	74	78.4271	3.4706	0.678	1.554	#NULL!	1	1	2	1	2	0	0	4336	11.8795
5538	1	2	23	32.3884	6.5873	4.2735	6.549	97	59	73.8794	4.6879	0.7571	1.554	#NULL!	0	1	1	0	2	0	0	4346	11.9068
2376	1	2	30	25.3155	6.95238	5.6055	5.4945	113	76	74.3142	5.3354	1.1413	1.3727	#NULL!	0	1	1	1	2	0	0	4348	11.9123
1685	1	2	35	32.4622	8.14159	4.662	5.883	112	77	75.7313	5.1023	1.4803	1.4504	#NULL!	1	1	2	1	2	0	0	4356	11.9342
3910	1	2	23	24.1288	7.6	4.773	5.106	117	69	88.092	4.0404	0.8362	1.4504	#NULL!	1	1	2	0	2	0	0	4361	11.9479
4402	1	2	32	19.6752	8.11881	4.662	4.8285	104	72	72.4567	4.2476	0.6893	1.4504	#NULL!	1	1	1	1	2	0	0	4370	11.9726
2455	1	2	38	26.9127	8.03922	4.3845	6.1605	106	79	73.5338	5.1541	1.1187	1.4504	#NULL!	1	1	1	0	2	0	0	4386	12.0164
2381	1	2	24	18.902	7.27273	4.6065	3.33	104	70	82.8205	4.9469	0.8249	1.554	#NULL!	1	1	2	0	2	0	0	4390	12.0274
3912	1	2	31	22.0317	6.5	4.0515	4.884	101	78	77.6202	4.5584	0.8701	1.6317	#NULL!	1	1	1	1	2	0	0	4395	12.0411
3900	1	1	41	28.4053	9.60784	4.7175	5.661	91	61	87.5221	4.5325	1.4238	1.0878	#NULL!	1	1	1	0	2	0	0	4396	12.0438
5163	1	1	51	24.0238	8.91304	5.0505	4.329	114	77	59.7307	4.662	0.9153	1.3727	#NULL!	1	1	1	0	2	0	0	4400	12.0548
3389	1	2	24	20.6131	7.06522	4.884	5.2725	105	70	91.0317	4.3771	0.3503	1.6317	#NULL!	0	1	1	0	2	0	0	4411	12.0849
3195	1	1	45	20.202	8.69048	4.8285	6.9375	88	67	82.0832	5.6462	1.3673	1.1914	#NULL!	2	3	1	0	2	0	0	4416	12.0986
1217	1	2	24	19.433	7.47253	4.329	5.1615	98	67	70.7635	4.0922	0.5424	1.813	#NULL!	0	1	1	0	2	0	0	4423	12.1178
1467	1	1	26	21.4346	8.21053	5.3835	3.8295	117	73	84.2317	4.2994	1.5029	1.0878	#NULL!	1	1	2	0	2	0	0	4426	12.126
448	1	1	57	20.5688	9.17647	4.218	6.7155	107	70	78.2373	5.4908	1.3786	1.1914	#NULL!	1	3	1	0	2	0	0	4478	12.2685
2168	1	1	22	22.5896	8.52273	4.884	5.1615	114	76	47.3499	4.3512	1.356	1.2691	#NULL!	2	1	2	1	2	0	0	4504	12.3397
313	1	2	27	18.4676	7.32558	4.773	4.773	111	72	66.0917	4.8692	1.3108	1.4504	#NULL!	0	1	2	0	2	0	0	4594	12.5863
15251	1	2	54	31.2175	9.61538	5.4945	7.104	116	78	84.2912	8.7542	4.2036	0.9065	#NULL!	2	1	1	0	2	1	1	191	0.523288
15387	1	1	34	25.7959	8.51485	5.217	5.7165	104	63	68.9975	3.1857	0.6667	1.0101	0.199405	0	1	1	0	2	1	1	224	0.613699
15252	1	2	62	31.6158	9.82301	5.883	7.437	115	58	52.9369	5.4908	0.9605	0.9065	#NULL!	2	1	1	0	2	1	1	244	0.668493
15225	1	1	40	33.2515	9.27273	5.106	6.327	101	65	56.3911	5.957	2.2148	0.8288	#NULL!	2	3	1	0	2	1	1	249	0.682192
15354	1	2	32	26.2985	9.59184	5.106	7.2705	110	76	79.1477	5.3095	1.1978	0.8288	1.40926	1	1	1	0	2	1	1	269	0.736986
19830	2	2	21	21.7865	7.3913	3.6075	5.0505	105	61	100.576	2.9785	0.7458	1.0878	0.82251	1	1	1	0	2	1	1	295	0.808219
15043	1	2	36	23.3091	6.83168	4.4955	7.659	94	77	74.3453	4.921	0.4407	1.2691	0.66933	0	1	1	0	2	1	1	299	0.819178
14926	1	2	48	21.7738	8.33333	5.0505	4.551	118	70	60.787	6.9153	1.4803	1.0878	1.52637	2	1	1	0	2	1	1	307	0.841096
15417	1	2	36	29.9376	8.09524	5.1615	8.3805	107	67	69.0642	4.1958	1.2091	1.2691	#NULL!	1	1	1	0	2	1	1	313	0.857534
13710	1	2	47	31.4684	9.33333	4.773	8.88	113	73	62.4445	7.8995	2.486	1.2691	#NULL!	2	1	1	0	2	1	1	322	0.882192
19420	2	1	34	19.8839	8.85057	4.329	3.996	109	69	100.095	4.2994	0.9379	1.0101	0.99086	1	3	2	0	2	1	1	332	0.909589
15526	2	1	48	24.5351	9.29293	4.9395	4.6065	97	68	63.183	4.3253	1.6385	0.8288	0.998877	2	3	1	0	2	1	1	336	0.920548
11792	1	1	52	30.7599	10.2885	5.217	6.327	111	74	60.0122	7.1484	2.486	1.3727	1.50713	2	3	1	0	2	1	1	342	0.936986
15280	1	1	54	24.2215	9.68421	5.6055	5.3835	105	74	75.7297	4.7397	2.3278	0.8288	1.74642	1	1	1	0	2	1	1	344	0.942466
13860	1	1	54	25.963	9.4	4.8285	3.108	104	71	62.2468	4.4807	1.8871	1.1914	1.53439	2	1	1	0	2	1	1	346	0.947945
18035	2	2	39	21.5045	7.28261	4.551	5.7165	107	65	76.0322	4.403	1.0057	1.2691	1.44418	0	1	2	0	2	1	1	348	0.953425
11459	1	2	63	25.7117	9.42308	4.884	4.884	95	63	53.3192	7.3815	1.7402	1.1914	#NULL!	2	1	1	0	1	1	1	349	0.956164
11615	1	2	28	25.3155	7.52475	4.8285	4.2735	116	79	71.8239	4.4289	1.1413	0.8288	1.45928	1	1	1	0	2	1	1	352	0.964384
15140	1	2	47	29.2101	7.81818	4.9395	4.9395	107	71	69.5456	5.1023	0.8023	1.2691	#NULL!	1	1	1	0	2	1	1	352	0.964384
14927	1	2	27	21.7193	7.39583	4.884	4.7175	93	79	64.6813	4.921	1.2204	0.8288	#NULL!	1	1	2	0	2	1	1	355	0.972603
19775	2	2	26	22.9719	7.82609	4.1625	5.439	101	70	89.5645	4.921	1.0848	1.0878	2.15155	1	1	1	0	2	1	1	356	0.975342
18534	2	1	24	25.1063	9.38776	4.551	4.218	115	76	69.6067	4.1958	3.1979	0.7252	2.99355	1	3	2	0	2	1	1	357	0.978082
13377	1	2	37	25.8478	8.54369	4.329	4.218	103	70	61.3286	4.0404	0.9266	1.0101	0.987012	0	3	1	0	2	1	1	361	0.989041
14592	1	1	45	25.0399	9.03226	4.4955	5.2725	113	67	67.6333	5.1282	1.6498	1.0101	0.881118	2	2	1	0	2	1	1	364	0.99726
21187	2	1	54	22.921	9.78947	5.439	6.1605	119	79	69.7353	4.2994	1.4464	0.8029	0.524561	1	3	1	1	2	1	1	366	1.00274
26855	2	1	63	51.8428	9.31034	4.662	6.3825	119	66	77.5234	6.1383	2.0679	0.9065	0.85988	2	3	1	1	2	1	1	367	1.00548
20137	2	2	45	30.4438	8.36364	4.8285	4.107	110	74	70.1623	4.2476	1.1413	0.9324	0.723202	1	1	1	1	2	1	1	368	1.00822
26886	2	1	64	25.5102	9.59596	5.106	5.55	117	71	95.1584	5.3613	1.4238	1.0101	1.55222	2	1	1	1	2	1	1	369	1.01096
24752	2	1	41	24.3438	9.28571	4.773	3.2745	102	68	69.5759	4.5066	2.0114	0.7252	1.1434	1	1	1	1	2	1	1	369	1.01096
19555	2	2	37	29.2421	8.94231	4.6065	5.4945	116	79	84.563	3.885	1.7402	0.8806	2.64925	2	1	2	1	2	1	1	369	1.01096
15208	1	2	38	24.6094	9.68421	5.2725	6.2715	103	77	55.0217	5.439	2.2939	0.7252	2.27772	2	1	1	0	1	1	1	370	1.0137
10692	2	1	37	33.4438	10.0917	4.884	3.33	110	75	98.3913	4.7397	2.1244	0.6734	#NULL!	1	2	1	1	2	1	1	371	1.01644
13178	1	2	37	25.9695	8.46939	5.3835	6.438	105	66	68.6811	6.0865	1.9775	0.9065	#NULL!	1	1	1	0	2	1	1	371	1.01644
12592	1	1	68	26.8136	10.3191	4.6065	5.55	99	69	47.6289	4.7397	1.3334	0.8288	#NULL!	2	3	1	0	2	1	1	372	1.01918
13687	1	1	51	25.3069	9.375	4.773	4.551	115	77	67.1958	4.6102	2.0679	1.0101	1.33644	1	1	1	0	2	1	1	372	1.01918
14329	1	2	37	23.1473	8.125	5.8275	7.6035	97	66	66.3089	5.1023	0.791	1.1914	#NULL!	1	1	1	0	2	1	1	372	1.01918
15787	2	1	33	30.1194	9.01961	4.9395	6.1605	112	79	82.8065	6.2419	2.4295	0.8029	3.52351	1	3	1	1	2	1	1	378	1.03562
16100	2	2	36	30.1103	8.14815	5.2725	5.661	107	64	77.2777	4.7915	1.921	0.8288	1.83249	1	1	1	0	2	1	1	383	1.04932
20320	2	2	47	25.2363	8.15534	6.105	4.4955	111	69	80.5544	6.1901	1.1978	1.2691	0.819427	1	1	1	1	2	1	1	384	1.05205
14516	1	2	37	24.093	8.87755	4.773	4.44	119	73	57.5863	6.6304	2.0227	0.9065	3.19261	0	1	2	0	2	1	1	384	1.05205
25276	2	2	32	43.2623	9.09091	5.8275	6.6045	91	71	61.8274	4.662	1.7967	0.6475	4.76819	1	1	1	1	2	1	1	385	1.05479
20384	2	2	40	32.05	8.49558	5.3835	7.326	119	78	76.6467	4.8692	0.7232	1.1655	2.9023	2	1	1	1	2	1	1	387	1.06027
25583	2	2	26	25.1559	6.53846	4.7175	4.995	101	71	64.4892	4.7397	1.3221	1.0878	1.51589	1	1	1	1	2	1	1	388	1.06301
25951	2	1	31	21.9363	8.97727	4.995	4.773	105	76	75.057	4.3512	1.0509	0.9324	#NULL!	1	1	1	1	2	1	1	389	1.06575
13967	1	1	61	24.677	8.92473	5.0505	6.66	114	78	61.8391	6.4491	2.0114	1.1914	1.18743	1	2	1	0	2	1	1	389	1.06575
17894	2	2	26	41.7332	8.2963	4.8285	4.884	113	79	74.6683	3.8073	1.1752	0.9065	2.08806	1	1	2	1	2	1	1	389	1.06575
25770	2	2	31	29.1545	8.57143	5.2725	5.3835	105	64	71.1928	7.3556	1.0396	1.036	2.5847	2	1	1	1	2	1	1	389	1.06575
22991	2	2	49	26.8386	8.7	5.8275	7.0485	116	70	64.1109	5.8793	3.5708	1.3209	3.21678	1	1	1	1	2	1	1	389	1.06575
25300	2	2	48	29.1749	9.33333	5.439	7.3815	105	69	62.1782	4.2735	2.2374	0.9065	#NULL!	2	1	1	1	2	1	1	390	1.06849
26502	2	2	44	27.3909	8.50467	5.0505	5.3835	103	67	80.4924	5.0505	1.8419	0.7252	2.21773	0	1	1	1	2	1	1	390	1.06849
11458	1	1	27	31.0204	8.44037	4.8285	3.9405	104	65	74.3254	6.6304	1.243	0.9065	#NULL!	1	1	1	0	2	1	1	391	1.07123
23320	2	2	45	24.4561	8.2	4.4955	6.549	114	67	84.8863	3.4188	1.4351	0.7511	#NULL!	1	1	2	1	2	1	1	391	1.07123
14355	1	2	43	25.3906	8.2	5.772	7.4925	109	78	60.134	5.0505	3.5256	1.0619	#NULL!	2	1	1	0	2	1	1	391	1.07123
20375	2	2	41	31.5963	8.91892	4.44	6.216	118	79	78.338	4.5325	2.6216	0.8806	#NULL!	1	1	1	1	2	1	1	393	1.07671
19850	2	2	26	20.8325	7.6087	4.551	5.9385	105	75	96.309	3.4447	1.0283	1.0101	2.18043	2	1	2	1	2	1	1	394	1.07945
24242	2	2	66	26.5021	9.2233	4.9395	6.7155	114	64	52.818	5.9052	1.9662	1.2691	1.22061	2	3	1	1	2	1	1	395	1.08219
25036	2	1	38	27.5802	9.47917	5.1615	4.0515	112	64	84.9494	4.5325	1.2317	0.9583	1.65168	0	2	1	1	2	1	1	396	1.08493
25498	2	1	37	25.8645	10	6.105	7.77	89	60	79.2256	4.1958	4.4183	0.6475	5.57861	0	2	1	1	2	1	1	398	1.09041
22489	2	1	37	30.3871	10	4.8285	4.1625	112	79	82.6531	4.7915	1.9662	0.7252	1.60306	1	1	1	1	2	1	1	398	1.09041
20395	2	2	36	30.6667	8.33333	6.216	9.6015	104	70	67.4566	5.5167	1.1865	1.1137	2.37866	1	1	1	1	2	1	1	400	1.09589
11250	1	1	33	22.2041	8.46154	5.4945	4.3845	111	78	76.3077	3.9368	0.904	0.9065	0.725274	1	2	1	0	2	1	1	402	1.10137
23270	2	1	46	20.0288	8.47059	4.218	3.1635	115	63	85.5014	6.2419	1.3108	1.7094	#NULL!	2	1	1	1	2	1	1	403	1.10411
21010	2	1	42	22.1453	9.44444	4.884	4.995	106	71	79.6934	6.2678	2.6781	0.6734	1.2655	1	3	1	1	2	1	1	403	1.10411
25093	2	2	31	31.2092	8.57143	4.884	6.0495	109	69	81.8011	4.8174	1.3108	0.9065	2.19889	1	1	1	1	2	1	1	405	1.10959
10965	1	1	27	30.6689	9.51923	5.0505	5.439	113	70	82.7358	6.1124	4.6443	1.0101	#NULL!	1	2	1	0	2	1	1	406	1.11233
25052	2	1	36	19.7232	8.94737	4.7175	5.1615	96	72	78.8471	3.8591	0.7119	0.9324	0.769477	0	3	1	1	2	1	1	408	1.11781
23799	2	1	41	23.597	9.10891	4.9395	6.216	116	70	73.7451	4.4289	1.356	0.6475	#NULL!	1	3	1	1	2	1	1	410	1.12329
8370	1	1	21	23.9591	9.32584	4.8285	5.1615	115	79	82.8229	3.9886	1.356	1.0101	#NULL!	1	1	2	0	2	1	1	413	1.13151
11464	1	2	52	24	9.32584	5.106	5.772	103	69	52.6651	4.8692	0.9266	1.0878	1.43422	2	3	1	0	2	1	1	416	1.13973
11556	1	2	37	42.4366	9.44882	5.106	5.9385	116	79	67.873	5.8534	1.3447	0.9065	#NULL!	1	1	1	0	2	1	1	417	1.14247
20547	2	2	33	23.7332	8	4.8285	5.661	111	69	89.0834	5.1023	1.1074	1.2691	1.65242	1	1	2	1	2	1	1	417	1.14247
11398	1	2	55	20.83	8.08511	4.4955	4.7175	104	76	67.3615	6.6045	1.7741	1.0101	0.57942	2	3	1	0	2	1	1	420	1.15068
9825	1	1	31	23.6614	8.24742	5.0505	5.0505	107	71	84.7609	5.6721	1.7402	1.1914	#NULL!	2	1	1	0	2	1	1	423	1.1589
22721	2	2	53	24	8.29787	3.996	4.2735	115	75	76.4316	6.2678	0.9831	1.6058	1.0141	1	1	1	1	2	1	1	424	1.16164
9636	1	2	22	28.1943	9.12621	4.551	5.772	104	68	86.5366	4.0663	1.4351	1.2691	#NULL!	1	1	1	0	2	1	1	426	1.16712
9711	1	2	56	30.0244	9.51456	5.6055	6.549	97	77	72.5477	7.3038	3.1527	1.0878	#NULL!	2	1	1	0	2	1	1	427	1.16986
22949	2	2	60	28.229	9.15789	4.995	5.661	110	66	69.6657	4.403	1.8193	0.9842	0.47508	1	3	2	1	2	1	1	429	1.17534
20658	2	1	42	27.8159	9.48454	4.773	7.0485	111	71	66.1004	6.0347	5.8534	0.8806	2.17225	1	2	1	1	1	1	1	431	1.18082
13438	1	2	57	37.324	9.2562	5.0505	7.7145	115	69	62.9129	7.9254	2.7233	1.1914	#NULL!	1	1	1	0	2	1	1	432	1.18356
21106	2	1	34	25.4694	9.375	4.8285	6.4935	119	71	81.4433	5.6462	3.051	0.9842	1.65242	1	2	2	1	2	1	1	433	1.1863
10378	1	2	31	37.1094	8.60656	4.8285	8.2695	115	75	60.9351	6.6304	1.6385	0.9065	#NULL!	1	1	1	0	2	1	1	434	1.18904
20309	2	2	54	27.0538	10.1	5.1615	6.327	112	73	68.4711	4.6361	2.9719	0.7252	2.372	0	1	1	1	2	1	1	435	1.19178
17291	2	1	33	29.0533	9.80769	5.106	9.2685	118	69	87.4175	6.0347	3.5595	0.9583	#NULL!	2	1	1	1	2	1	1	436	1.19452
12071	1	2	36	31.6242	9.81651	5.1615	7.215	110	65	69.0642	3.367	1.4351	1.0101	1.82144	2	1	1	0	2	1	1	436	1.19452
7536	1	2	50	35.1562	8.20312	6.105	8.658	107	70	62.3772	5.9052	1.3108	1.0878	2.73233	2	1	1	0	2	1	1	437	1.19726
14694	1	1	50	27.6398	10.4348	4.551	6.771	99	64	64.3864	5.5944	3.8646	0.5439	#NULL!	1	3	1	0	2	1	1	438	1.2
22287	2	2	33	30.1021	8.03738	5.2725	5.439	113	73	70.2949	4.2994	2.26	0.8547	#NULL!	1	1	1	1	2	1	1	438	1.2
18851	2	1	47	28.7105	9.29293	4.773	5.3835	104	65	73.9307	3.4447	2.2826	0.6993	1.28129	1	3	1	0	2	1	1	439	1.20274
9223	1	1	54	30.4218	9.54545	6.438	7.2705	110	76	76.547	5.9052	6.3393	0.6475	#NULL!	0	3	1	0	2	1	1	440	1.20548
21121	2	2	41	27.8488	9.4898	4.773	6.3825	118	69	65.699	7.6923	1.5933	0.8806	1.80525	1	1	1	1	2	1	1	442	1.21096
19349	2	1	39	29.3724	9.50495	5.8275	7.6035	111	73	76.7846	4.5584	1.6159	0.6475	1.79746	1	1	1	0	2	1	1	444	1.21644
6087	1	1	54	24.2187	9.4382	4.662	3.7185	104	78	69.0479	5.7239	1.4803	1.0101	#NULL!	1	1	1	0	2	1	1	447	1.22466
8715	1	2	47	28.5483	8.28571	5.106	7.326	110	76	58.4214	5.5685	2.0114	1.0101	1.40926	2	1	1	0	1	1	1	447	1.22466
9650	1	2	34	25.2826	9.2	5.0505	5.2725	105	69	64.4719	5.4649	2.1018	1.0101	2.52525	1	1	1	0	2	1	1	449	1.23014
9389	1	2	34	34.0176	8.18182	4.773	6.9375	113	75	75.213	4.921	1.4464	1.0101	#NULL!	1	1	1	0	2	1	1	450	1.23288
5821	1	2	23	21.2183	7.17391	4.773	4.3845	115	79	58.6073	4.0922	0.791	0.9065	#NULL!	1	1	1	0	2	1	1	450	1.23288
10798	1	2	59	26.2227	7.94872	4.218	8.3805	106	79	64.7805	6.475	2.1131	1.3727	#NULL!	2	1	1	0	2	1	1	451	1.23562
22593	2	2	34	22.68	7.7	4.329	9.4905	104	75	87.2692	4.921	1.3221	1.0101	0.773448	1	1	1	1	2	1	1	454	1.24384
14113	1	1	32	21.7193	8.65169	5.994	4.9395	100	74	73.1658	4.7397	0.9944	0.7252	#NULL!	1	1	1	0	2	1	1	455	1.24658
9866	1	2	46	31.6346	9.56522	5.3835	7.881	110	76	63.442	4.9987	4.4183	0.9065	#NULL!	2	1	1	0	2	1	1	455	1.24658
19345	2	1	37	24.2215	8.95833	4.329	5.994	113	65	70.3749	4.9728	2.6329	0.8288	0.940836	0	1	2	0	2	1	1	456	1.24932
5465	1	1	37	30.2992	9.61538	4.662	5.772	111	70	63.7513	5.4649	1.4125	0.7252	2.06164	1	1	1	0	2	1	1	456	1.24932
5468	1	2	30	19.3625	7.7	3.663	4.329	110	75	74.3142	4.7138	1.1526	1.2691	2.52177	1	1	1	0	2	1	1	456	1.24932
16510	2	1	32	27.4506	10	4.9395	5.3835	107	73	106.668	5.3613	2.6668	1.0101	1.99556	1	2	2	0	2	1	1	457	1.25205
7248	1	2	35	28.617	8.2243	5.1615	7.215	98	70	73.8346	4.1958	0.8927	1.1914	1.35346	1	2	1	0	2	1	1	459	1.25753
14744	1	2	52	27.2392	8.05556	5.1615	5.217	110	63	64.0964	5.2059	1.695	1.0878	#NULL!	1	1	1	0	2	1	1	459	1.25753
20927	2	1	45	26.4236	10	4.662	5.4945	110	65	76.1392	6.2419	2.2826	0.9065	#NULL!	1	2	1	1	2	1	1	460	1.26027
8095	1	1	28	25.0593	9.25532	4.8285	2.3865	107	72	89.3897	4.5584	1.1413	0.6475	1.99363	1	2	1	0	2	1	1	461	1.26301
8414	1	2	43	23.5078	7.08738	3.8295	3.33	115	76	66.6175	3.8073	1.017	1.0878	#NULL!	1	1	2	0	2	1	1	463	1.26849
10189	1	2	70	25.1096	8.95833	4.884	3.1635	117	73	55.6808	5.4908	1.7289	0.9065	#NULL!	2	1	2	0	2	1	1	465	1.27397
8885	1	2	37	27.3437	8.25243	4.4955	6.438	110	77	69.5074	5.9829	1.1074	1.0101	1.87412	1	1	1	0	2	1	1	467	1.27945
10739	1	2	39	27.268	8.62745	4.662	4.995	93	73	66.3694	5.8016	3.9211	0.9065	2.45739	1	2	2	0	2	1	1	468	1.28219
18341	2	1	53	23.634	8.82979	5.106	6.7155	107	77	78.5294	3.7555	1.4464	0.7252	1.31621	2	1	1	0	2	1	1	469	1.28493
21181	2	1	54	30.7394	10.1869	4.773	8.991	111	74	78.232	5.6462	2.3165	1.2432	1.90284	2	1	1	1	2	1	1	470	1.28767
4317	1	2	30	24.5243	8.51485	5.106	8.7135	116	79	80.1915	7.8736	5.0172	0.9065	#NULL!	1	1	2	0	2	1	1	470	1.28767
4027	1	2	47	28.1943	8.4466	5.106	5.9385	111	72	66.2125	6.2937	1.6724	1.6317	1.74966	1	1	1	0	2	1	1	472	1.29315
21464	2	1	52	22.5306	8.84211	5.2725	7.659	110	78	64.4659	4.7656	2.6555	0.6993	#NULL!	0	1	1	1	2	1	1	475	1.30137
3788	1	2	44	28.9461	7.06422	4.7175	6.2715	109	78	80.4924	4.403	1.2317	1.0101	#NULL!	2	1	1	0	2	1	1	475	1.30137
14131	1	1	51	24.841	8.93617	5.439	5.8275	119	77	68.5007	4.6102	2.3843	0.5439	#NULL!	1	3	1	0	2	1	1	476	1.30411
7171	1	2	21	20.9572	6.90722	3.7185	3.9405	96	73	76.1433	3.7296	0.9605	1.1914	1.67746	1	1	1	0	2	1	1	476	1.30411
14049	1	2	44	35.1067	8.54839	5.0505	8.2695	101	67	65.5271	4.8433	2.147	1.0878	#NULL!	2	3	1	0	2	1	1	476	1.30411
20736	2	2	40	34.8899	9.71698	4.4955	6.105	116	76	66.0291	9.6089	2.4069	0.8288	1.92407	1	1	1	1	2	1	1	481	1.31781
26702	2	1	28	26.7755	9.5	4.7175	5.217	116	78	93.4874	3.6001	2.1809	0.5957	2.96888	1	3	1	1	2	1	1	482	1.32055
3215	1	1	47	22.7244	8.92473	4.7175	4.9395	119	76	78.7351	5.1541	3.4691	0.4662	#NULL!	1	3	1	0	2	1	1	483	1.32329
20331	2	2	45	30.3302	9.3	5.3835	7.6035	112	76	54.7831	5.5167	2.6103	1.0878	5.0557	1	1	1	1	2	1	1	484	1.32603
3427	1	2	33	30.8444	7.54386	5.0505	2.9415	99	72	67.0921	4.4548	0.6441	1.2691	1.99775	1	1	1	0	2	1	1	485	1.32877
7272	1	2	34	27.6398	8.13725	5.0505	5.994	99	69	63.0701	4.8692	2.9832	0.9065	#NULL!	1	1	1	0	2	1	1	486	1.33151
343	1	2	29	22.9398	8.31461	4.3845	5.106	99	71	84.0428	3.6519	0.452	1.2691	0.974333	1	1	1	0	2	1	1	488	1.33699
9061	1	2	34	32.4661	7.28814	5.328	6.3825	103	77	82.4913	4.7138	0.8927	1.2691	3.03578	0	1	2	0	2	1	1	488	1.33699
5838	1	1	38	22.3757	8.85057	4.7175	4.7175	111	77	68.7041	6.3455	1.8532	0.9065	#NULL!	0	1	1	0	2	1	1	489	1.33973
9853	1	2	39	29.9967	8.92857	5.772	6.549	98	77	58.7711	5.7757	0.9153	1.2691	3.88648	1	1	1	0	2	1	1	489	1.33973
7747	1	2	47	38.3707	8.10606	5.328	6.66	112	73	45.4523	7.0448	1.7967	1.4504	#NULL!	2	1	1	0	2	1	1	490	1.34247
12905	1	1	61	21.2183	7.91209	5.55	6.105	109	60	72.3309	2.7972	0.9266	1.0101	1.53427	2	1	1	1	2	1	1	493	1.35068
20270	2	1	30	26.1962	8.84615	4.551	5.8275	110	70	77.0381	5.8016	3.277	0.9324	2.87421	0	2	2	1	2	1	1	493	1.35068
2482	1	2	48	23.6013	8.8172	4.995	6.327	109	77	65.1464	5.3872	1.3334	1.2691	#NULL!	1	1	1	0	2	1	1	493	1.35068
131	1	1	23	24.9135	8.57143	3.9405	4.44	114	78	95.1192	4.7138	2.9041	0.7252	#NULL!	1	3	2	1	2	1	1	494	1.35342
17278	2	1	29	23.8088	8.87755	4.773	4.1625	116	68	90.7469	4.7138	0.9944	1.0101	#NULL!	1	3	1	1	2	1	1	494	1.35342
20469	2	2	29	25.5296	7.68519	4.773	4.6065	108	63	69.6707	5.0764	0.7345	1.1396	0.9546	1	1	1	1	2	1	1	494	1.35342
25298	2	1	37	25.8264	9.69388	5.6055	7.3815	100	69	97.1714	4.921	1.7063	1.1137	#NULL!	1	3	1	1	2	1	1	495	1.35616
1745	1	1	53	26.7949	10.101	5.0505	5.439	103	74	78.5294	4.5066	0.8814	1.0101	#NULL!	1	3	1	0	2	1	1	495	1.35616
1732	1	2	26	22.8625	10.3448	4.773	6.66	110	78	89.5645	6.3196	2.9606	0.8288	#NULL!	1	1	1	0	2	1	1	495	1.35616
25398	2	2	41	33.7925	9.21053	5.217	6.8265	111	75	68.9015	3.5742	2.4973	1.036	2.80327	2	1	1	1	1	1	1	497	1.36164
6523	1	2	48	25.5661	8.24742	4.107	6.438	112	79	69.249	4.8951	0.9379	0.9065	#NULL!	2	1	1	0	2	1	1	498	1.36438
796	1	1	72	22.6757	9.08163	5.3835	5.8275	118	69	71.4337	5.8275	3.0736	0.6475	#NULL!	2	1	1	0	2	1	1	499	1.36712
1058	1	1	62	24.3865	8.94737	4.995	7.6035	112	69	81.4131	5.2059	1.4125	0.9065	#NULL!	2	1	1	0	2	1	1	499	1.36712
20085	2	1	44	24.5351	8.77551	5.4945	4.9395	110	69	78.9443	6.2419	2.7572	0.9065	#NULL!	1	3	1	1	2	1	1	499	1.36712
9225	1	2	43	23.8751	7.62376	6.2715	4.995	110	75	53.6582	5.2318	1.7967	1.554	3.08837	0	1	1	0	2	1	1	499	1.36712
945	1	2	51	23.9512	8.33333	5.6055	5.217	116	73	55.0779	5.7239	0.8475	1.2691	1.60442	2	1	1	1	2	1	1	500	1.36986
20059	2	2	42	31.245	9.44954	5.217	6.0495	107	74	75.8913	4.8174	2.4295	1.2432	#NULL!	2	1	1	1	2	1	1	503	1.37808
4514	1	2	33	30.478	9.0566	4.107	3.6075	109	75	72.8902	6.0088	1.6724	1.0878	1.35622	1	1	1	0	2	1	1	504	1.38082
6070	1	2	29	30.8012	7.81818	4.9395	6.4935	115	78	73.0313	5.18	1.8306	1.2691	2.99663	1	1	1	0	2	1	1	507	1.38904
8781	1	2	28	22.4766	8.08511	5.217	6.4935	100	76	73.5534	3.9368	0.9492	1.0101	2.23056	1	1	2	0	2	1	1	509	1.39452
769	1	2	49	23.0469	8.06122	4.995	4.4955	106	74	64.1109	7.4851	5.4127	0.5698	1.90698	0	1	2	0	2	1	1	509	1.39452
7721	1	2	58	23.1247	8.7234	6.438	4.995	119	78	53.106	6.2678	2.0114	1.1914	#NULL!	0	1	1	0	2	1	1	511	1.4
11116	1	2	40	30.4772	7.85714	3.996	5.661	116	79	65.2678	3.6001	1.9097	0.7252	#NULL!	1	1	1	0	2	1	1	511	1.4
18172	2	1	58	20.9566	9.64286	4.44	5.994	108	76	85.5059	5.0764	1.5255	0.7252	0.818933	2	1	1	0	2	1	1	512	1.40274
5566	1	1	65	19.9432	8.04598	5.1615	6.8265	109	74	57.8561	5.439	1.5707	0.9065	0.74555	2	1	1	0	1	1	1	513	1.40548
11294	1	1	28	26.9896	8.21782	4.3845	4.1625	105	73	67.4623	4.8692	1.9097	0.8288	1.65247	1	2	1	0	2	1	1	513	1.40548
24961	2	2	46	32.4219	7.41379	4.884	4.1625	110	75	64.1821	4.2476	1.13	0.8806	2.13594	1	1	1	1	2	1	1	513	1.40548
8164	1	2	43	27.8293	7.59615	5.439	7.326	114	75	61.4704	7.1743	0.9492	1.554	1.82267	1	1	1	0	2	1	1	515	1.41096
14138	1	2	39	30.1021	9.13043	4.995	7.992	97	68	68.7685	3.7296	1.4803	0.7252	#NULL!	2	1	1	0	2	1	1	515	1.41096
22172	2	1	52	27.102	10.3061	5.328	8.88	105	68	72.4289	4.8692	1.7628	1.1137	1.68365	1	1	1	1	2	1	1	516	1.4137
11767	1	2	29	30.4577	8.64865	4.1625	5.0505	104	58	66.5876	5.5426	2.5538	0.7252	#NULL!	1	1	1	0	2	1	1	516	1.4137
14606	1	1	42	24.7245	9.09091	4.2735	4.44	105	77	64.9191	6.0088	2.5425	1.0101	#NULL!	0	3	1	0	2	1	1	518	1.41918
9973	1	2	40	31.9922	9.54955	4.44	5.4945	114	78	66.0291	4.9987	1.0057	1.0878	#NULL!	0	1	1	0	2	1	1	523	1.43288
7417	1	2	47	28.5483	8.81188	4.884	5.661	107	76	67.8409	7.2779	2.0453	1.3727	3.08886	2	1	2	0	2	1	1	525	1.43836
7185	1	2	29	28.125	8.19048	4.7175	6.327	107	77	73.0313	4.9728	1.6385	1.0878	1.13639	1	1	1	0	2	1	1	526	1.4411
3524	1	2	26	42.5981	8.58268	4.773	6.8265	113	76	84.7747	4.3253	1.0735	1.0101	3.14806	1	1	1	0	2	1	1	528	1.44658
24857	2	2	50	34.6476	7.86885	4.551	4.44	97	66	70.4417	6.3196	1.2656	1.1914	1.25001	1	1	1	1	2	1	1	529	1.44932
6878	1	1	48	20.5761	8.80952	3.552	4.218	107	77	74.3744	5.3354	3.6951	0.9065	#NULL!	1	3	1	0	2	1	1	532	1.45753
6646	1	2	39	28.764	7.81818	4.773	4.884	108	78	63.404	6.216	2.0679	0.9065	1.69707	1	1	1	0	2	1	1	532	1.45753
7807	1	2	58	33.7774	9.20354	4.773	6.549	112	70	60.5259	6.5009	1.6272	1.0878	#NULL!	1	1	1	0	2	1	1	532	1.45753
9643	1	2	41	29.2101	8.20755	4.9395	4.2735	114	72	60.0638	7.1484	0.7684	1.0878	#NULL!	0	1	1	0	2	1	1	532	1.45753
7756	1	2	63	23.2254	9.70588	5.4945	5.994	111	75	55.6478	8.1326	1.6046	1.0101	2.96215	2	1	1	0	2	1	1	533	1.46027
13869	1	2	68	23.2446	9.26316	5.328	5.439	113	69	62.1762	6.5268	1.6724	1.6317	0.854848	2	1	1	0	2	1	1	534	1.46301
10559	1	1	32	25.9516	8.65979	5.1615	4.7175	109	77	78.3289	5.2059	2.3052	0.8288	1.58745	1	3	1	0	2	1	1	536	1.46849
20570	2	2	31	29.34	8.18182	4.662	4.995	109	63	77.6202	3.6519	0.4859	0.777	#NULL!	0	1	1	1	2	1	1	539	1.47671
19544	2	1	22	22.4996	8.75	4.1625	4.9395	111	70	97.0681	3.5742	1.0735	0.8288	1.87775	1	2	2	1	2	1	1	540	1.47945
21215	2	2	34	29.0487	8.33333	4.884	5.328	101	70	81.3724	3.7037	1.7515	1.0619	2.67209	1	1	1	1	2	1	1	540	1.47945
7606	1	2	42	34.1749	7.94872	4.2735	6.327	112	79	56.1235	4.662	0.7458	1.2691	1.16239	1	1	1	0	2	1	1	540	1.47945
2663	1	1	34	29.0659	8.85714	5.2725	3.108	93	72	72.2709	4.2476	1.9323	1.3727	2.88699	1	1	1	0	2	1	1	541	1.48219
8307	1	2	55	25.204	9.7	4.9395	9.6015	111	64	53.1338	5.698	1.7176	1.4504	2.09435	2	1	1	0	2	1	1	541	1.48219
5277	1	2	32	27.2392	7	4.7175	7.9365	117	71	68.2922	4.7915	0.8927	1.2691	#NULL!	1	1	1	0	2	1	1	548	1.50137
12953	1	2	38	33.3318	9.04348	4.0515	7.992	116	79	73.5338	6.1901	3.0397	0.7252	#NULL!	2	1	1	0	1	1	1	551	1.50959
24404	2	2	45	39.0835	8.18898	5.328	5.772	98	62	63.7257	4.0663	1.6272	0.8547	#NULL!	1	1	1	1	2	1	1	553	1.51507
19522	2	2	23	23.2834	7.68421	4.773	5.661	106	75	94.4757	3.626	0.8588	1.0878	1.2028	1	1	1	1	2	1	1	553	1.51507
4713	1	2	38	33.6221	8.14159	4.662	5.661	105	72	85.3208	4.4289	1.3447	0.8288	#NULL!	2	1	1	0	2	1	1	554	1.51781
21144	2	2	37	28.3531	9.01961	5.55	8.1585	100	64	79.9876	4.6879	0.5311	1.036	#NULL!	1	1	1	1	2	1	1	554	1.51781
16046	2	1	33	26.8122	8.91089	4.7175	5.6055	115	71	81.9384	5.8016	2.9606	0.6475	2.06941	0	3	1	0	2	1	1	555	1.52055
6612	1	2	44	33.4622	8.08333	5.439	9.9345	119	70	67.9208	5.4131	2.3843	1.1914	2.95156	2	1	1	0	2	1	1	559	1.53151
2172	1	2	45	30.4272	8.37838	5.55	5.9385	117	77	74.8358	6.0606	1.2769	1.1914	1.6798	2	1	1	0	2	1	1	561	1.53699
8759	1	2	42	28.1943	8.9	4.8285	6.6045	92	62	66.1489	4.9987	1.2769	1.2691	1.24253	1	1	1	0	2	1	1	563	1.54247
8532	1	1	32	23.03	8.98876	5.2725	7.548	105	64	92.0381	5.7757	4.1697	1.0878	0.951393	1	3	1	0	2	1	1	566	1.55068
11326	1	2	35	44.2209	8.95522	5.772	5.6055	113	73	85.5223	4.1699	1.5029	0.8288	#NULL!	1	1	1	0	2	1	1	566	1.55068
15237	1	2	21	22.0604	7.52688	5.217	5.55	114	79	82.9416	3.0303	0.791	0.9065	1.6022	1	1	1	0	2	1	1	571	1.56438
11054	1	2	61	37.0216	9.2437	6.3825	7.992	116	68	60.6083	7.6923	2.5877	1.0878	#NULL!	2	1	1	0	2	1	1	571	1.56438
23081	2	1	41	26.3329	9.21569	5.106	6.66	98	65	70.2398	4.5843	1.13	0.9842	1.48187	1	1	1	1	2	1	1	574	1.5726
4150	1	2	43	34.1059	7.68595	4.6065	5.439	115	78	60.7953	5.1023	2.9719	0.9065	1.58054	1	1	1	0	2	1	1	575	1.57534
17256	2	2	31	34.8087	9.15966	5.4945	5.883	105	74	84.0528	6.4232	2.26	0.8029	#NULL!	2	1	1	1	2	1	0	576	1.57808
3082	1	2	34	27.0051	7.87037	4.9395	5.9385	91	70	74.2704	4.921	0.791	1.0878	#NULL!	1	1	2	0	2	1	1	576	1.57808
8104	1	1	40	31.6374	10.3774	4.2735	6.1605	117	72	58.6886	7.0966	2.9041	0.7252	2.39506	1	1	1	0	2	1	1	577	1.58082
15554	2	1	55	27.8852	10.7447	6.438	8.436	114	64	72.3472	5.0246	4.1358	0.5439	#NULL!	1	1	1	0	2	1	1	578	1.58356
26487	2	2	40	46.4333	7.37931	4.551	6.0495	104	79	51.8847	5.6721	0.9379	1.1914	3.31717	1	1	2	1	2	1	1	579	1.5863
19092	2	1	23	19.1108	7.6087	4.9395	5.0505	114	69	99.5679	3.885	0.9379	0.8288	0.948384	1	3	2	0	2	1	1	581	1.59178
2616	1	1	56	26.2976	9.27835	4.6065	4.995	118	75	67.8702	6.3714	1.3786	1.0878	#NULL!	1	1	1	0	2	1	1	581	1.59178
17695	2	2	26	33.7823	9.62264	4.9395	5.994	109	72	87.1082	4.8951	1.6724	0.6475	2.88906	1	1	1	1	2	1	1	582	1.59452
20794	2	1	42	27.7551	10.3061	5.0505	5.439	115	78	79.6934	4.0404	2.6668	0.8547	#NULL!	1	1	1	1	2	1	1	588	1.61096
17034	2	1	26	33.8566	10.177	5.217	7.659	113	73	117.396	4.5066	1.6611	0.8288	6.58965	1	3	1	0	2	1	1	589	1.6137
1897	1	1	30	26.5338	8.54167	4.9395	7.0485	111	79	84.4242	4.8174	2.6555	0.8288	#NULL!	0	1	2	0	2	1	1	590	1.61644
6842	1	1	41	32.526	9.25926	4.329	2.775	103	68	62.4365	5.3095	2.1244	1.4504	#NULL!	2	1	1	0	2	1	1	590	1.61644
8247	1	2	39	22.3133	7.76699	4.662	5.661	110	78	63.404	5.4908	2.4182	1.0101	#NULL!	1	1	1	0	2	1	1	590	1.61644
4042	1	1	39	25.9909	8.97959	4.995	5.772	116	72	75.2457	5.9829	2.2487	1.554	#NULL!	1	3	1	0	2	1	1	591	1.61918
11622	1	1	43	29.9383	9.42308	5.772	8.325	114	72	73.0356	6.2678	3.6612	0.9065	#NULL!	1	1	1	0	2	1	1	591	1.61918
11539	1	1	33	28.0899	9.90099	5.217	5.8275	98	69	69.4169	4.7397	1.4125	0.9065	2.66415	1	1	1	0	2	1	1	592	1.62192
11620	1	2	31	28.2828	8	4.551	5.9385	114	76	63.5714	5.0246	0.6893	0.8288	#NULL!	1	1	1	0	2	1	1	592	1.62192
14322	1	1	50	28.3266	9.79798	4.773	6.327	108	70	80.3462	4.6879	1.2656	1.0101	#NULL!	2	3	1	0	2	1	1	593	1.62466
16800	2	1	45	31.7083	10.1905	4.9395	3.1635	110	73	64.5938	4.6361	2.0792	0.6475	1.43794	2	3	1	1	2	1	1	593	1.62466
8322	1	2	38	21.875	7.34694	4.6065	5.883	113	77	67.5065	6.6304	2.0679	1.2691	1.4229	1	1	1	0	2	1	1	594	1.6274
13924	1	1	32	26.309	9.7	5.7165	5.994	116	64	71.1432	6.8635	3.1866	0.9065	2.00967	1	3	2	0	2	1	1	595	1.63014
9632	1	1	63	26.3958	9.39394	5.439	9.102	118	70	71.1122	6.1901	2.7685	0.6475	1.46974	2	3	1	0	2	1	1	596	1.63288
13315	1	1	42	27.7323	9.80583	5.994	5.9385	109	72	72.6619	4.9987	2.0905	0.5439	#NULL!	1	3	1	0	2	1	1	596	1.63288
6154	1	1	46	26.1286	9.46809	4.6065	6.2715	119	79	72.7659	5.0246	2.6781	1.0101	1.41471	2	1	1	0	2	1	1	597	1.63562
11377	1	2	49	26.8977	8.52941	5.994	9.879	109	77	59.2045	6.993	2.0114	1.3727	#NULL!	1	1	1	0	2	1	1	598	1.63836
10899	1	2	38	29.4758	8.20755	4.9395	5.661	95	67	69.9726	5.3095	2.7685	1.0101	#NULL!	1	3	1	0	2	1	1	598	1.63836
2312	1	2	47	32.4661	8.53211	5.0505	5.994	114	73	64.6556	5.957	2.7572	0.9065	#NULL!	2	1	1	0	2	1	1	600	1.64384
15003	1	1	60	26.6728	9.79381	5.4945	8.769	116	75	54.4941	4.5584	1.5029	1.0101	#NULL!	2	3	1	1	2	1	1	601	1.64658
7486	1	1	44	27.2509	9.3617	4.3845	5.994	116	73	59.4938	5.8016	2.3956	0.8288	1.82395	1	2	1	0	2	1	1	601	1.64658
1558	1	1	52	24.1415	8.92473	5.4945	8.214	108	74	89.5725	5.9052	3.164	0.9065	#NULL!	2	1	1	0	2	1	1	602	1.64932
9493	1	2	38	29.0943	8.78505	5.439	5.4945	100	66	67.5065	5.5426	2.1131	0.8288	#NULL!	1	2	1	0	2	1	1	602	1.64932
7080	1	2	43	43.0038	9.01515	4.218	5.328	111	70	60.7953	4.6102	1.1413	1.0878	1.07981	1	1	1	0	2	1	1	604	1.65479
9410	1	1	25	25.2092	8.29787	4.9395	6.9375	114	69	79.9428	4.4807	0.6441	1.0101	1.75407	0	1	1	0	2	1	1	614	1.68219
4658	1	1	63	22.4088	10	4.8285	7.437	119	72	74.997	5.6721	2.0453	1.0101	0.680282	2	3	1	0	2	1	1	616	1.68767
6989	1	2	58	24.6904	9	4.3845	6.438	115	75	67.485	6.3714	2.2713	1.4504	#NULL!	2	1	1	0	2	1	1	617	1.69041
15392	1	1	38	28.257	8.94231	4.9395	6.66	97	60	80.4686	6.0865	3.3335	0.6475	#NULL!	0	1	1	0	2	1	0	621	1.70137
2447	1	2	34	40.0091	9.41667	4.4955	4.8285	110	78	69.8702	5.3095	3.4578	1.3727	3.42457	1	1	1	0	2	1	1	623	1.70685
19123	2	1	62	25.5102	10	5.4945	6.1605	107	72	79.5556	6.1642	4.2488	0.7252	#NULL!	2	3	1	0	2	1	1	626	1.71507
14528	1	1	35	24.6559	9.18367	5.0505	5.8275	100	64	84.5015	5.5944	5.0398	0.7252	#NULL!	1	1	1	1	2	1	1	630	1.72603
14729	1	1	24	34.1124	9.90566	4.7175	5.3835	115	74	66.1757	6.5527	5.0398	0.7252	2.63341	1	3	1	1	2	1	1	631	1.72877
4400	1	2	40	23.9188	7.37864	4.7175	5.9385	110	76	82.0649	5.2836	1.3673	1.2691	1.46557	1	1	1	0	2	1	1	635	1.73973
24052	2	1	42	28.1625	8.9899	4.773	5.7165	116	79	66.7061	5.6203	1.8193	1.0101	#NULL!	1	3	1	1	2	1	1	647	1.7726
2498	1	2	25	26.8136	7.72727	5.1615	5.2725	118	78	75.2652	4.2994	2.2261	0.9065	7.18022	1	1	1	0	2	1	1	648	1.77534
6854	2	1	43	25.9516	9.9	5.883	3.108	101	68	73.0356	4.7656	1.5933	0.8288	1.40931	1	3	1	0	2	1	1	649	1.77808
2815	1	2	49	29.1545	7.52294	4.8285	5.8275	117	70	50.7495	4.0663	0.7458	0.8288	1.97861	2	1	1	0	2	1	1	650	1.78082
14965	1	2	44	28.617	8.61386	4.8285	7.8255	94	70	66.3073	7.0966	2.2487	0.7252	1.16099	1	1	1	1	2	1	1	651	1.78356
13667	1	1	63	22.8374	9.34066	5.55	6.4935	112	69	69.6617	6.0865	3.4917	0.5439	0.885533	0	1	1	1	2	1	1	652	1.7863
18850	2	2	48	30.3302	7.88462	4.9395	4.551	106	75	49.07	7.0189	1.4577	0.9842	1.53893	0	1	1	0	2	1	1	652	1.7863
2104	1	1	35	32.45	9.71698	5.106	4.6065	110	77	59.3358	6.0606	3.0736	0.8288	1.09155	1	3	1	0	2	1	1	653	1.78904
2106	1	2	31	26.0375	7.37864	5.2725	4.4955	102	74	74.7379	4.8951	1.1639	1.0878	2.24491	1	1	1	0	2	1	1	653	1.78904
8396	1	2	37	30.8596	10.2727	5.0505	6.4935	109	67	74.8818	4.7138	1.7176	1.0101	#NULL!	2	1	1	0	2	1	1	655	1.79452
13324	1	1	48	24.6097	8.10526	5.328	3.9405	98	70	79.2534	4.9469	0.7119	1.0101	#NULL!	1	2	1	1	2	1	1	656	1.79726
13325	1	2	38	35.4191	9.2437	4.8285	4.0515	103	68	76.4342	4.8692	0.5763	0.8288	1.30048	1	1	1	1	2	1	1	656	1.79726
8813	1	2	65	21.6206	7.52688	4.773	3.663	100	78	61.2577	6.3714	1.4803	1.1914	#NULL!	2	1	1	0	2	1	1	658	1.80274
22486	2	1	36	34.7807	10.1818	5.1615	7.77	111	69	82.2266	4.8433	2.0453	0.8547	2.98908	0	1	1	1	2	1	1	659	1.80548
7255	1	2	59	31.0797	9.42857	4.995	7.881	103	70	52.3819	5.439	1.6046	1.2691	1.68498	2	1	2	0	2	1	1	661	1.81096
13013	1	1	35	27.5134	9.6875	4.44	7.3815	107	71	70.5113	5.5685	2.0679	1.0878	2.03648	1	1	1	1	2	1	1	662	1.8137
1260	1	2	49	21.7865	8.40909	5.106	5.772	90	60	71.6491	5.7239	1.7176	1.0101	1.45918	2	1	1	0	2	1	1	662	1.8137
19566	2	2	32	33.6728	8.96552	4.773	5.4945	109	76	71.5864	5.5944	2.4521	1.554	3.31352	1	1	1	1	1	1	1	662	1.8137
6211	1	1	61	23.7228	9.56522	5.106	5.328	116	77	60.1825	6.2937	1.8419	1.0878	#NULL!	1	1	1	0	2	1	1	663	1.81644
12462	1	2	42	27.8293	8.7963	4.884	7.437	113	70	56.1235	5.4908	1.6159	1.0878	1.55854	1	1	1	1	2	1	1	663	1.81644
3001	1	1	29	26.2976	8.9	5.0505	3.9405	113	75	79.1155	5.2318	1.6611	1.0101	#NULL!	1	1	2	0	2	1	1	664	1.81918
10961	1	2	43	24.6548	7.70833	4.9395	6.549	113	79	66.6175	6.0088	1.8193	1.1914	1.91872	2	1	1	1	2	1	1	665	1.82192
13429	1	2	40	28.6726	8.49057	3.885	6.4935	107	72	83.2352	5.0246	1.4125	1.0101	#NULL!	2	1	1	1	2	1	1	665	1.82192
14680	1	1	30	23.4493	8.86598	4.218	4.884	110	70	90.1246	4.8692	3.842	0.6475	#NULL!	1	1	2	1	2	1	1	667	1.8274
12496	1	2	30	25.9645	9.29293	5.1615	6.0495	113	76	80.1915	5.3613	1.4238	0.8288	2.59222	1	1	1	1	2	1	1	667	1.8274
13065	1	2	26	24.0882	8.88889	4.9395	6.8265	110	58	74.6683	4.9728	0.9379	1.2691	1.9297	0	1	1	1	2	1	1	667	1.8274
10296	1	2	51	19.3821	9.89247	4.884	4.107	103	72	62.8517	4.7656	0.8249	1.0101	0.729344	2	1	1	1	2	1	1	668	1.83014
12716	1	2	21	22.2063	6.83168	4.44	5.328	104	70	72.7079	4.3253	0.9492	1.1914	1.54117	1	1	2	1	2	1	1	668	1.83014
10298	1	2	53	27.1203	8.11881	4.884	6.327	115	79	55.8083	8.5988	1.1187	1.7353	2.68511	2	1	1	1	2	1	1	668	1.83014
10775	1	1	60	23.8281	9.44444	4.9395	5.328	111	76	68.945	5.6462	1.695	1.0101	#NULL!	2	1	1	1	2	1	1	669	1.83288
12975	1	1	41	27.7447	9	4.995	5.4945	119	78	68.9235	4.8951	2.5312	0.9065	1.26762	0	3	1	1	2	1	1	669	1.83288
12989	1	2	42	30.9627	9.12621	4.551	6.9375	115	71	68.5653	6.0347	3.1753	1.0101	2.98141	2	1	1	1	2	1	1	669	1.83288
12588	1	1	67	31.935	10.0943	4.7175	7.1595	105	71	54.626	5.1023	1.8193	0.7252	1.32929	2	1	1	1	2	1	1	670	1.83562
6144	1	1	51	29.7576	10	5.661	9.4905	115	72	57.2581	6.6563	2.4069	1.0878	#NULL!	1	1	1	0	2	1	1	671	1.83836
10389	1	2	69	25.5661	8.4	4.995	7.4925	118	61	58.4293	6.9671	1.2543	1.0878	1.27872	2	1	1	1	2	1	1	671	1.83836
12859	1	2	41	31.5011	9.06542	4.3845	5.217	94	62	72.4082	5.4131	1.2656	1.0101	#NULL!	2	1	1	1	2	1	1	671	1.83836
9941	1	2	50	29.3724	9.10714	5.439	6.3825	116	75	55.2998	7.4592	2.7007	1.0878	2.39558	0	1	1	1	2	1	1	671	1.83836
13557	1	1	27	24.7409	8.92473	4.218	5.661	116	75	75.0232	4.8692	2.0792	0.8288	0.95608	1	1	1	1	2	1	1	672	1.8411
12577	1	1	65	23.939	8.73684	5.772	4.884	107	68	62.7684	4.8433	1.0961	0.9065	#NULL!	2	2	1	1	2	1	1	672	1.8411
12270	1	1	63	26.398	9.47368	5.1615	8.8245	118	75	64.3743	3.9627	3.0623	0.6475	#NULL!	1	2	1	1	2	1	1	672	1.8411
12448	1	1	64	31.0979	10	4.8285	5.994	116	74	76.4191	4.5066	1.6837	0.7252	1.69963	2	1	1	1	2	1	1	672	1.8411
9704	1	2	29	35.0032	8.08	5.7165	5.6055	104	76	72.1631	5.3613	1.9775	0.9065	#NULL!	0	1	1	1	2	1	1	672	1.8411
12350	1	2	51	32.3685	8.98305	4.4955	3.7185	117	75	59.3777	6.1383	1.5368	1.1914	1.35864	2	1	1	1	2	1	1	672	1.8411
12686	1	2	27	27.6398	8.4466	5.0505	4.6065	119	78	73.2176	5.2318	1.4577	0.8288	2.99663	1	1	1	1	2	1	1	673	1.84384
14543	1	2	55	26.6728	8.57143	5.1615	7.3815	105	63	57.2032	7.6664	2.147	1.3727	#NULL!	1	1	2	0	2	1	0	673	1.84384
12300	1	1	52	24.0238	9.35484	4.773	6.6045	113	68	75.5047	7.9772	4.7347	0.8288	#NULL!	1	3	1	1	2	1	1	674	1.84658
2208	1	2	41	23.9224	8.67347	5.106	6.2715	95	65	76.2635	5.9052	3.0623	1.2691	1.63619	1	1	1	0	2	1	1	674	1.84658
9960	1	2	52	29.9688	8.59649	5.1615	6.105	109	77	66.4628	8.0549	2.2939	1.6317	1.86043	2	1	1	1	2	1	1	674	1.84658
12161	1	2	39	34.2403	7.9646	4.8285	6.9375	116	76	71.3348	4.5066	1.1526	1.1914	2.74044	1	1	1	1	2	1	1	674	1.84658
11930	1	1	48	21.9525	8.80435	4.44	7.326	116	74	60.4703	5.957	3.3674	0.7252	0.996533	1	1	1	1	2	1	1	676	1.85205
12310	1	1	34	23.2438	8.42105	4.8285	4.44	109	70	75.8466	4.9987	2.9719	0.8288	1.06012	1	1	1	1	2	1	1	676	1.85205
12222	1	1	30	31.3146	10	5.6055	3.996	112	74	72.0814	6.216	1.9888	0.9065	#NULL!	1	3	1	1	2	1	1	676	1.85205
12185	1	2	45	34.8087	5.9292	4.2735	4.995	103	71	58.3101	3.7296	2.2261	0.8288	1.26686	1	1	1	1	2	1	1	676	1.85205
14645	1	1	45	27.4348	8.65979	4.995	6.882	105	74	84.9032	5.6462	1.582	0.8288	0.58386	1	3	1	0	2	1	1	678	1.85753
12581	1	2	47	32.0461	9	6.0495	8.8245	117	75	76.1959	5.0505	1.8984	0.9065	#NULL!	2	1	1	1	2	1	1	678	1.85753
11797	1	1	43	24.9199	9.33333	3.9405	5.1615	101	65	69.564	6.0865	5.1189	0.9065	0.662004	0	1	1	1	2	1	1	679	1.86027
2042	1	2	39	23.0112	8.52632	4.4955	3.7185	112	78	83.6641	3.626	0.6893	1.0101	0.941058	1	1	1	0	2	1	1	691	1.89315
12437	1	2	31	26.1427	9.08163	4.7175	4.2735	109	64	71.1928	4.0663	0.8136	1.1914	2.4552	2	1	1	1	2	1	1	693	1.89863
11659	1	2	45	31.9311	8.82353	5.1615	6.327	111	74	63.7257	6.3196	2.1018	0.8288	1.7572	1	1	1	1	2	1	1	693	1.89863
11367	1	1	32	29.3878	8.7619	5.2725	6.66	114	74	77.5502	4.7656	1.5142	0.9065	1.24431	2	2	1	1	2	1	1	694	1.90137
3297	1	1	52	19.721	8.55422	5.439	3.8295	118	79	87.4225	3.4188	0.5198	0.7252	#NULL!	2	1	1	0	2	1	1	696	1.90685
19116	2	1	30	26.2346	9.49495	5.3835	6.6045	110	65	92.1872	7.7441	1.6724	1.0878	#NULL!	0	1	1	0	2	1	1	696	1.90685
19331	2	2	26	33.7149	8.43478	4.995	4.773	113	78	79.4225	4.5843	1.4577	0.9065	#NULL!	1	1	1	0	2	1	1	699	1.91507
8579	1	2	55	39.7982	8.74016	5.0505	6.7155	98	60	61.1819	7.0189	1.7176	1.2691	2.37261	1	1	1	1	2	1	1	703	1.92603
15282	1	1	34	24.7721	8.57143	4.9395	1.776	111	67	72.9606	4.0404	0.7119	0.9065	1.34135	0	3	2	0	2	1	1	711	1.94795
1730	1	1	21	18.2099	8.06452	4.6065	6.2715	113	79	106.368	3.7814	0.8588	0.7252	#NULL!	1	1	2	0	2	1	1	712	1.95068
4219	1	2	36	25.3906	8.41584	4.4955	8.658	116	76	75.2994	4.3512	1.5707	1.0101	0.895104	1	1	1	0	2	1	1	713	1.95342
19873	2	1	37	22.1367	8.9011	4.7175	6.3825	109	73	83.5536	4.6879	1.8419	1.3727	#NULL!	0	2	1	1	2	1	1	716	1.96164
10970	1	1	38	23.6652	9.22222	4.9395	8.3805	108	64	63.9576	6.4232	2.1357	1.3727	#NULL!	1	1	1	1	2	1	1	716	1.96164
3701	1	2	32	29.2969	8.09524	5.217	7.8255	99	65	79.1477	4.2476	1.7176	1.2691	4.12259	1	1	1	0	2	1	1	716	1.96164
1522	1	1	37	22.4088	9.04255	4.995	3.33	119	75	95.9795	4.7397	2.0001	0.6475	#NULL!	0	1	1	0	2	1	1	717	1.96438
8120	1	2	37	25.1532	8.6	4.4955	3.219	101	64	64.8108	3.6001	1.017	0.9065	0.995004	1	1	1	1	2	1	1	717	1.96438
12004	1	2	51	29.2184	8.66667	4.0515	4.995	103	74	68.402	7.8995	1.4803	1.1914	0.828307	1	1	1	1	2	1	1	717	1.96438
13916	1	1	46	34.1598	10	5.772	7.77	111	73	65.4856	6.6822	1.6837	1.1914	#NULL!	1	1	1	0	2	1	1	722	1.97808
7445	1	1	53	25.6544	8.94737	4.551	6.2715	92	69	61.3754	5.3354	1.9436	1.2691	1.13269	2	2	1	1	2	1	1	725	1.9863
14457	1	1	25	23.1983	8.93617	5.1615	4.551	101	64	68.4425	2.7972	0.9831	0.7252	#NULL!	1	1	1	0	2	1	1	725	1.9863
10333	1	1	55	27.4587	9.13462	5.55	7.104	109	74	60.9156	6.734	3.0171	1.1914	2.61467	0	2	1	1	2	1	1	725	1.9863
14945	1	1	55	26.2227	8.76289	4.7175	6.216	109	75	75.4481	5.0246	1.5933	0.8288	1.36074	2	1	1	1	2	1	1	727	1.99178
3123	1	2	44	30.588	8.41121	4.662	7.2705	111	78	57.957	6.5527	5.6952	0.9065	#NULL!	1	1	1	0	2	1	1	727	1.99178
14032	1	1	25	22.2041	9.23913	4.4955	5.8275	109	56	83.1884	4.921	2.6781	0.9065	#NULL!	2	1	2	1	2	1	1	728	1.99452
10808	1	1	28	24.4473	8.3871	4.218	2.22	99	53	89.3897	4.8951	0.9492	1.0101	0.549277	1	3	1	0	2	1	1	730	2
10663	1	1	39	24.8591	9.27835	4.773	4.6065	95	70	77.5763	5.3354	2.1131	1.0101	1.38947	1	1	1	1	2	1	1	732	2.00548
7286	1	1	55	26.0262	9.67033	5.661	6.771	113	71	64.3296	4.2735	2.0227	1.0878	#NULL!	2	1	1	1	2	1	1	733	2.00822
7000	1	1	35	22.6474	8.60215	4.773	6.0495	114	71	68.5927	3.9627	1.7854	0.7252	1.46372	1	1	1	1	2	1	1	734	2.01096
20164	2	1	51	27.1527	10.2	5.106	7.992	110	72	75.8029	3.7555	1.0848	0.8806	#NULL!	1	1	1	1	2	1	0	735	2.0137
24960	2	1	27	21.4346	8.61702	4.3845	4.107	114	70	82.7358	4.0404	1.5481	0.9842	#NULL!	1	1	2	1	2	1	0	738	2.02192
19657	2	2	41	37.324	9.41667	4.4955	4.329	100	65	73.3375	5.0505	1.6837	0.6475	#NULL!	1	3	1	1	2	1	0	740	2.0274
2841	1	2	55	25.462	9.5098	5.994	6.327	99	62	54.2401	6.9671	1.7967	1.3727	#NULL!	2	1	1	0	2	1	1	741	2.03014
22777	2	1	37	30.0408	10.1887	4.662	3.33	104	72	86.3682	4.9987	1.7967	0.9583	#NULL!	1	1	1	1	2	1	0	744	2.03836
19875	2	1	45	27.3982	10	4.884	6.9375	106	62	79.4332	4.7656	1.5594	0.9842	#NULL!	1	3	1	1	2	1	0	745	2.0411
14459	1	1	25	21.7994	8.15217	4.7175	5.55	97	72	75.4957	3.885	0.9944	0.8288	1.49912	0	1	2	1	2	1	1	747	2.04658
15320	1	2	56	31.25	10.4717	5.217	3.8295	110	76	63.8989	6.3455	2.2713	0.9065	2.47634	2	1	1	1	2	1	1	747	2.04658
26783	2	1	39	26.2976	9.38144	4.662	5.217	95	67	72.3345	5.4908	3.1301	0.8806	#NULL!	0	1	1	1	2	1	0	749	2.05205
5198	1	2	48	30.0781	8.3	5.328	7.659	106	63	70.1279	4.0145	0.9153	0.9065	#NULL!	1	1	1	1	2	1	1	750	2.05479
14575	1	2	23	29.7339	7.77778	5.2725	5.55	113	78	68.2784	4.2994	1.4125	0.7252	#NULL!	1	1	1	0	2	1	0	750	2.05479
12881	1	1	50	27.6095	9.38776	5.994	2.8305	113	74	61.0211	3.6001	2.3052	1.0101	#NULL!	0	3	1	0	2	1	0	751	2.05753
20697	2	2	50	30.8012	9.33333	5.1615	6.2715	109	69	79.5489	4.6102	1.9775	0.8288	#NULL!	2	1	2	1	2	1	0	751	2.05753
5612	1	2	53	25	7.8	5.106	5.439	115	75	64.6172	4.0922	1.1865	1.0878	1.67477	2	1	1	1	2	1	1	753	2.06301
8593	1	1	38	24.8163	9.47368	5.439	6.438	112	76	74.8915	6.5268	2.6442	0.8288	#NULL!	1	2	1	0	2	1	1	755	2.06849
4965	1	2	67	16.8475	6.77778	4.662	5.661	105	71	54.9567	6.6822	0.9379	1.554	0.613312	2	1	1	1	2	1	1	755	2.06849
13188	1	1	44	24.1415	9.20455	5.1615	6.4935	95	60	67.9425	6.0347	3.8533	0.7252	1.6448	1	3	1	1	2	1	1	756	2.07123
13189	1	2	37	27.6304	8.25243	5.439	5.2725	114	77	66.3089	4.8951	2.1696	0.6475	1.33679	2	1	1	1	2	1	1	756	2.07123
11480	1	1	35	24.9649	8.95833	4.662	4.329	110	71	71.8469	5.8275	1.7967	1.0101	#NULL!	1	3	1	0	2	1	0	759	2.07945
4695	1	2	53	26.8962	6.70103	5.4945	7.0485	115	75	75.3825	8.806	5.085	1.0101	1.6166	2	1	1	1	2	1	1	759	2.07945
5157	1	1	45	24.841	8.93617	4.8285	6.993	106	76	55.0588	7.1484	1.8193	1.0878	#NULL!	0	3	1	1	2	1	1	760	2.08219
19078	2	2	43	26.5643	9.3	4.995	5.106	112	78	72.6318	5.2059	1.6724	0.7252	2.87712	2	1	1	0	2	1	1	761	2.08493
16311	2	1	76	23.9512	10.3333	4.995	6.6045	105	61	71.4166	5.4908	1.7967	0.5957	1.25208	1	2	1	1	2	1	1	763	2.09041
14524	1	1	66	24.7409	8.97959	4.6065	2.886	108	57	60.3054	5.0505	1.6159	0.7252	#NULL!	2	3	1	0	2	1	0	764	2.09315
4251	1	2	44	25.462	8.9	4.7175	4.4955	110	76	80.4924	5.9311	2.0001	1.2691	#NULL!	2	1	1	1	2	1	1	767	2.10137
23362	2	1	23	18.9069	8.58824	4.1625	4.3845	110	62	118.722	2.6936	0.5085	0.9065	#NULL!	1	1	2	1	2	1	0	771	2.11233
2835	1	1	47	25.4028	9.78495	5.661	8.2695	105	70	64.0261	6.2678	1.1526	1.4504	#NULL!	1	1	1	0	2	1	1	771	2.11233
21983	2	2	35	25.9695	8.71287	5.217	4.7175	94	59	62.0243	5.3613	1.6272	1.036	#NULL!	1	1	1	1	2	1	0	773	2.11781
23485	2	2	35	32.0312	9.82143	4.4955	6.771	111	62	73.8346	4.0145	1.0961	0.9583	#NULL!	2	1	1	1	2	1	0	774	2.12055
22781	2	2	40	29.9376	9.04762	4.662	5.0505	119	79	70.0986	3.9886	3.7177	0.5439	#NULL!	1	1	1	1	2	1	0	775	2.12329
5747	1	2	37	23.8751	8.09524	5.2725	4.9395	116	67	29.9706	6.2678	1.2317	1.3727	#NULL!	1	1	1	1	2	1	1	776	2.12603
2415	1	1	25	19.1571	8.09524	5.217	5.2725	111	63	85.7884	4.5843	1.2995	0.9065	#NULL!	0	1	2	0	2	1	1	777	2.12877
19786	2	2	21	28.251	7.81818	4.6065	4.4955	91	48	86.2131	3.885	0.6554	0.9583	#NULL!	1	1	2	1	2	1	0	777	2.12877
5856	1	1	39	19.6927	8.83721	4.995	5.0505	117	69	75.2457	6.475	1.2769	0.9065	0.42846	1	3	1	1	2	1	1	778	2.13151
3678	1	1	31	21.9136	9.04255	6.771	9.2685	106	74	92.6332	5.8534	2.2148	1.1914	1.57689	0	1	1	1	2	1	1	779	2.13425
3181	1	1	48	32.0386	10.3846	5.106	6.105	117	73	79.2534	4.0663	3.8872	0.6475	#NULL!	2	2	1	1	2	1	1	779	2.13425
11314	1	2	34	32.4622	8	4.2735	4.0515	98	69	72.4498	5.4649	1.0622	0.9065	#NULL!	1	1	1	0	2	1	0	781	2.13973
11231	1	2	35	25.1532	7.7551	5.217	5.1615	93	67	64.8122	5.0764	1.2995	0.9065	1.71813	1	1	1	1	2	1	1	782	2.14247
23528	2	2	58	24.677	7.87037	4.9395	4.4955	112	73	64.2167	5.5944	1.6611	1.2432	#NULL!	2	1	1	1	2	1	0	782	2.14247
13087	1	2	24	22.2291	8.04124	4.329	5.0505	95	71	69.1954	5.3095	2.0679	0.8288	2.29726	1	1	1	1	2	1	1	784	2.14795
25270	2	2	22	27.2173	7.63636	5.0505	4.7175	103	71	63.996	4.4289	1.1865	1.036	#NULL!	1	1	1	1	2	1	0	785	2.15068
6402	1	1	35	24.3827	8.94737	5.2725	2.997	116	69	79.2993	3.9109	0.8701	0.9065	#NULL!	0	3	1	1	2	1	1	786	2.15342
15170	1	1	29	28.4091	9.10891	5.439	6.0495	116	73	73.255	3.9627	2.0227	0.9065	#NULL!	1	1	2	1	2	1	1	786	2.15342
15053	1	1	45	33.8021	9.02655	4.884	3.3855	99	66	64.0163	3.9627	1.8984	0.7252	#NULL!	1	3	1	1	2	1	1	787	2.15616
3410	1	2	45	27.9431	8.25688	4.884	5.9385	114	74	87.4693	4.2994	0.8136	1.2691	1.51513	1	1	1	1	2	1	1	789	2.16164
3097	1	2	40	21.6441	7.84946	5.106	7.326	106	71	70.9691	4.2217	2.1809	0.8288	1.05978	2	1	1	1	2	1	1	790	2.16438
2302	1	2	59	31.5301	9.375	4.995	5.55	117	77	53.4726	8.3657	4.3166	1.3727	1.76268	2	1	1	1	1	1	1	790	2.16438
866	1	1	26	21.551	7.91667	4.9395	3.7185	119	79	90.7446	4.1181	0.7458	1.0101	1.46648	1	2	1	0	2	1	1	793	2.1726
14666	1	2	45	29.4174	8.43137	5.106	7.326	117	78	66.0055	5.1541	2.0566	0.8288	#NULL!	1	1	1	1	2	1	1	793	2.1726
15894	2	1	54	29.3962	9.13462	5.106	3.885	109	74	59.5542	6.2678	2.0227	1.0619	#NULL!	1	1	1	1	2	1	0	794	2.17534
2283	1	2	24	17.7096	7.46988	4.6065	6.3825	100	70	91.0317	3.4706	1.0961	1.1914	#NULL!	1	1	2	1	2	1	1	794	2.17534
683	1	1	26	28.075	9.01961	5.1615	3.663	119	72	101.855	4.4289	2.1583	0.7252	#NULL!	2	1	1	0	2	1	1	797	2.18356
14285	1	1	70	21.2031	8.88889	4.329	6.216	113	71	78.516	4.1181	0.7232	1.0101	0.196248	2	3	1	1	2	1	1	797	2.18356
6809	1	1	51	24.2513	9.07216	5.217	5.106	111	76	61.3119	4.6879	1.0396	1.0101	#NULL!	2	1	1	1	2	1	1	800	2.19178
1066	1	2	49	29.278	9.58333	5.2725	9.879	110	75	84.6831	7.0707	3.9663	0.9065	#NULL!	1	1	1	0	2	1	1	800	2.19178
19447	2	2	36	28.578	7.5	4.995	5.0505	94	61	63.0282	4.6879	1.0283	0.9065	#NULL!	1	1	1	0	2	1	0	803	2.2
19783	2	1	27	25.8806	8.72549	4.662	5.6055	106	75	102.319	5.9311	2.4634	0.9065	1.79642	1	1	1	0	2	1	1	805	2.20548
8550	1	1	45	27.3588	9.4898	5.106	6.9375	117	76	78.585	4.7138	1.1187	0.9065	1.35706	1	1	1	1	2	1	1	805	2.20548
4832	1	2	47	30.4272	8	4.884	8.2695	112	76	77.2436	6.7858	1.3786	1.4504	#NULL!	1	1	1	1	2	1	1	805	2.20548
5616	1	1	25	25.3815	8.4	5.439	3.219	116	67	66.7284	6.1901	2.4634	1.0101	2.14659	1	1	2	1	2	1	1	808	2.2137
1489	1	1	42	24.7252	8.75	4.884	3.9405	111	74	80.5535	4.1699	1.4803	1.0101	0.831365	0	1	1	1	2	1	1	809	2.21644
1173	1	2	31	24.5243	7.70833	5.2725	5.0505	106	79	82.9127	5.9311	1.1187	1.2691	2.32459	2	1	1	1	2	1	1	811	2.22192
21858	2	1	22	29.4078	9.90196	5.106	6.105	114	60	100.47	4.7656	1.3899	0.8547	#NULL!	1	3	2	1	2	1	0	812	2.22466
4414	1	2	41	24.2187	9.36842	4.551	5.661	118	78	82.819	6.9153	2.1583	1.4504	1.47452	2	1	1	0	2	1	1	812	2.22466
4580	1	2	57	28.1625	8.30189	5.994	5.9385	118	79	28.1044	6.475	4.4409	0.9065	1.8941	2	1	1	1	1	1	1	812	2.22466
14191	1	2	35	29.7442	9.59184	4.551	6.882	107	79	62.0243	5.4131	1.7741	1.2691	#NULL!	1	1	2	1	2	1	0	812	2.22466
16149	2	2	22	21.5645	7.5	4.551	4.8285	77.5	57.5	99.6311	3.0303	0.452	1.0878	#NULL!	1	2	2	0	2	1	0	813	2.2274
21129	2	1	43	18.6197	8.83721	4.9395	4.662	115	78	82.8443	4.144	3.2431	1.0101	#NULL!	1	3	1	1	2	1	0	814	2.23014
14601	1	1	22	23.3556	8.5	4.7175	5.661	115	60	78.9481	5.5426	1.469	0.8288	#NULL!	1	1	2	1	2	1	1	814	2.23014
9592	1	2	32	22.8329	7.77778	4.7175	4.329	111	76	73.3469	4.9469	1.5481	1.2691	#NULL!	1	1	1	0	2	1	1	814	2.23014
4861	1	2	33	27.1203	7.28972	4.6065	3.33	113	79	91.7589	5.8793	2.8589	1.0878	#NULL!	1	1	1	1	2	1	1	814	2.23014
14809	1	1	29	24.0238	8.47826	4.551	5.439	94	74	84.1161	4.2994	0.6441	0.9065	0.459145	0	1	2	1	2	1	1	815	2.23288
14810	1	1	21	24.4418	8.67347	4.4955	3.6075	108	66	89.8122	3.8332	0.8249	0.9065	0.92907	1	1	2	1	2	1	1	815	2.23288
5050	1	2	54	33.1975	8.84615	4.662	4.9395	117	75	62.1266	7.7441	2.1018	1.0101	2.13002	2	1	1	1	2	1	1	820	2.24658
19781	2	1	29	18.9619	8.35294	4.7175	6.216	97	77	69.3674	4.4289	1.1074	0.8288	#NULL!	2	1	2	1	2	1	0	821	2.24932
5004	1	1	68	26.8136	9.59184	4.773	3.663	119	68	54.01	5.3095	2.3391	1.0878	#NULL!	2	2	1	1	2	1	1	821	2.24932
5561	1	1	56	28.4005	9.42308	5.4945	6.9375	108	70	55.2627	4.7397	4.3618	0.8288	2.30769	1	1	1	1	2	1	1	826	2.26301
24452	2	1	46	17.9163	8.36957	4.995	2.331	110	65	77.4075	4.921	1.4577	0.8806	#NULL!	1	3	1	1	2	1	0	827	2.26575
14427	1	1	26	32.1466	9.26606	4.1625	6.3825	118	79	86.9127	3.8332	2.3504	1.0101	2.60665	0	1	1	1	2	1	1	828	2.26849
1877	1	2	38	33.7577	9.14286	4.662	6.216	103	76	89.1683	4.6361	1.7402	0.9065	#NULL!	2	1	1	1	2	1	1	829	2.27123
12981	1	1	42	24.281	9.03226	4.218	3.996	97	65	74.1222	5.439	2.7007	0.6475	1.05919	1	1	1	1	2	1	1	832	2.27945
12875	1	2	21	25.721	8.58491	6.216	5.55	103	72	85.0962	4.9728	1.2656	1.1914	#NULL!	1	1	1	1	2	1	1	832	2.27945
4710	1	2	39	28.578	8.67925	5.328	7.7145	109	69	72.2303	5.9311	2.6103	0.8288	#NULL!	1	1	1	0	2	1	1	833	2.28219
17338	2	1	35	21.1927	6.85393	4.1625	5.4945	112	75	79.2993	4.7656	2.2826	0.7252	#NULL!	0	1	2	1	2	1	0	837	2.29315
15866	2	1	29	28.089	9.42308	5.0505	3.4965	109	69	76.8183	4.0145	1.7289	0.777	2.85971	1	1	1	1	2	1	1	838	2.29589
14417	1	1	51	25.0135	9.68085	5.55	8.547	113	72	81.8374	4.6361	1.2769	1.0101	1.71187	2	1	1	1	2	1	1	843	2.30959
10698	1	1	39	20.7612	8.47059	4.8285	3.3855	94	68	76.7846	5.2836	0.7797	1.0101	#NULL!	1	3	1	0	2	1	0	846	2.31781
10700	1	2	31	35.2043	7.6378	4.6065	4.551	110	73	73.8212	4.921	1.1978	1.0101	#NULL!	1	1	1	0	2	1	0	846	2.31781
278	1	1	31	25.4581	8.85417	4.551	5.3835	112	76	75.057	5.1541	1.6385	1.0101	1.08617	1	1	1	0	2	1	1	847	2.32055
4196	1	1	20	27.4286	9.21569	5.772	7.659	118	68	88.8395	6.3196	1.469	1.2691	#NULL!	1	1	2	1	2	1	1	847	2.32055
11984	1	1	37	25.565	8.5	4.662	4.329	109	74	63.7513	4.5066	2.034	1.0101	#NULL!	1	1	1	1	2	1	1	849	2.32603
3142	1	2	54	35.1067	8.19672	5.6055	8.0475	115	70	60.0228	6.1383	3.9776	0.9065	1.8959	2	1	1	1	2	1	1	853	2.33699
12384	1	1	27	22.921	8.36957	4.218	4.218	110	68	71.6516	4.3771	1.6498	0.7252	#NULL!	1	2	1	1	2	1	1	855	2.34247
11955	1	1	36	22.571	8.33333	4.773	3.1635	104	56	80.5038	3.7814	0.9266	0.9065	#NULL!	2	3	1	0	2	1	0	857	2.34795
12194	1	2	58	27.2932	8.85714	4.7175	6.105	118	77	55.9799	6.0088	1.5594	1.1914	1.27058	2	1	1	1	2	1	1	859	2.35342
4403	1	2	60	33.834	8.8	4.0515	4.44	115	76	59.4245	6.3455	2.7572	1.1914	#NULL!	2	1	1	1	2	1	1	860	2.35616
12999	1	1	35	28.5483	9.89691	4.9395	7.326	115	73	65.0343	5.5944	2.6781	1.4504	#NULL!	1	1	1	1	2	1	1	862	2.36164
1136	1	2	38	28.9062	8.31683	4.7175	5.7165	107	67	69.9726	4.1958	0.8136	0.6475	0.838667	2	1	1	1	2	1	1	862	2.36164
8100	1	2	50	31.2452	9.90909	4.9395	6.6045	105	75	59.6169	6.9671	4.859	0.7252	#NULL!	2	1	1	0	2	1	1	862	2.36164
6323	1	1	39	30.111	9.80198	4.551	8.547	108	74	67.1023	4.8951	1.7515	0.9065	#NULL!	1	2	1	0	2	1	1	863	2.36438
10891	1	1	33	30.7958	9.52381	5.328	6.1605	100	71	72.7102	4.5066	1.695	0.8288	0.999296	0	1	1	0	2	1	1	871	2.3863
21197	2	2	34	23.1247	7.7551	4.44	4.9395	91	61	76.1782	4.4548	0.9379	1.0101	#NULL!	1	1	1	1	2	1	0	878	2.40548
8060	1	2	33	36	9.50413	4.9395	5.3835	112	72	68.6587	7.2779	3.1075	0.9065	2.79905	2	1	1	0	2	1	1	878	2.40548
7760	1	2	42	26.1719	8.8	5.2725	7.548	110	70	53.9151	5.2577	5.2319	0.8288	#NULL!	1	3	1	0	2	1	1	879	2.40822
25525	2	1	53	24.0741	9.79381	5.106	5.661	119	71	76.838	5.9311	6.1359	1.0101	#NULL!	1	2	1	1	2	1	0	880	2.41096
14221	1	2	56	29.9688	9	5.7165	8.103	108	75	45.8474	6.8117	2.2261	1.0101	#NULL!	1	2	1	0	1	1	1	881	2.4137
681	2	2	24	21.0828	7.52688	4.8285	4.329	104	59	88.5351	3.7296	0.8814	0.8288	#NULL!	1	1	1	0	2	1	0	889	2.43562
25194	2	1	23	33.5744	9.36937	4.773	6.4935	109	76	90.0557	4.662	3.0284	0.8806	2.82562	2	1	1	1	2	1	1	893	2.44658
3866	1	2	45	27.3437	9	4.329	6.438	119	78	73.8553	5.0505	1.2091	1.0878	#NULL!	2	1	1	1	2	1	1	895	2.45205
8656	1	2	36	31.2295	8.73874	4.884	4.884	95	70	69.0642	5.18	3.503	0.9065	#NULL!	1	1	1	0	2	1	0	897	2.45753
13759	1	1	42	24.2215	9.45652	4.995	5.3835	108	78	71.2545	6.3714	2.1357	1.0878	#NULL!	1	1	1	1	2	1	1	899	2.46301
15759	2	1	33	28.089	9.0566	4.4955	4.995	107	70	66.3915	5.0505	2.9041	0.7252	#NULL!	1	1	1	0	2	1	0	899	2.46301
10693	1	1	28	32.2708	9.71154	4.44	6.771	119	69	71.1246	6.5009	3.5369	1.0101	3.09024	1	3	2	0	2	1	1	901	2.46849
23425	2	2	38	27.0552	8.57143	4.9395	3.1635	91	69	70.8323	4.6102	1.4351	0.9583	#NULL!	1	1	1	1	2	1	0	904	2.47671
19966	2	2	47	34.7209	8.75	4.8285	6.549	105	79	64.6556	4.2476	2.4295	0.6993	2.59666	2	1	1	1	2	1	1	910	2.49315
5282	1	2	30	22.83	7.74194	4.7175	5.217	104	75	75.2371	4.4807	1.0735	1.0101	#NULL!	1	1	1	1	2	1	1	911	2.49589
16395	2	1	29	18.194	8.25581	4.2735	4.44	113	66	104.692	3.8332	1.4916	0.8288	#NULL!	1	1	1	0	2	1	1	912	2.49863
7254	1	1	75	19.2653	8.26087	3.9405	4.218	96	54	67.2393	4.7138	1.7967	1.2691	#NULL!	2	3	1	0	2	1	0	918	2.51507
11344	1	1	36	22.913	8.60215	5.994	5.661	104	68	80.5038	4.8433	2.4747	0.7252	2.62937	0	1	1	0	2	1	1	918	2.51507
2443	1	2	56	39.9524	9.09836	5.328	6.216	109	79	69.733	7.1484	2.5312	1.0101	#NULL!	2	1	1	0	2	1	1	918	2.51507
19327	2	2	33	31.2452	8.31858	4.773	5.9385	90	66	62.7696	5.2318	1.0735	1.0878	#NULL!	1	1	1	0	2	1	1	926	2.53699
20835	2	2	23	26.1066	8.64583	4.3845	3.6075	115	62	98.7361	3.0562	0.8136	0.9583	1.94867	1	1	1	1	2	1	1	928	2.54247
8690	1	1	49	30.8594	10.1042	5.3835	8.658	111	74	67.1033	5.698	1.4125	0.9065	1.33272	1	1	1	0	2	1	1	938	2.56986
22488	2	2	32	28.8415	8.23529	5.3835	6.0495	103	74	88.3498	6.0088	1.4803	1.0101	#NULL!	0	2	1	1	2	1	0	939	2.5726
9988	1	2	22	21.2279	8.4375	5.2725	3.8295	110	57	84.2964	3.9368	0.4859	1.2691	0.9842	0	1	1	1	2	1	1	944	2.5863
15527	2	1	22	25.3934	8.13725	4.1625	4.9395	113	78	119.799	5.2836	1.4012	0.7511	1.31535	0	2	2	0	2	1	1	947	2.59452
11351	1	1	43	25.0135	8.58586	4.7175	4.3845	103	64	84.7216	5.7498	1.1639	0.8288	#NULL!	1	1	1	0	2	1	0	947	2.59452
10926	1	1	34	23.533	8.57143	5.217	5.2725	101	59	67.1633	6.3714	1.9888	0.9065	0.969203	1	3	1	0	2	1	1	948	2.59726
9983	1	2	56	26.5239	8.50467	4.9395	8.436	112	62	67.9674	5.1282	1.7628	1.0101	#NULL!	2	1	1	0	2	1	0	950	2.60274
10927	1	1	58	22.3757	8.96552	4.8285	6.1605	109	57	56.2492	3.5483	1.2995	0.8288	#NULL!	1	2	2	0	2	1	0	953	2.61096
14077	1	1	44	24.093	9.67742	4.9395	5.4945	115	75	78.1091	5.0505	2.034	0.9065	#NULL!	1	3	1	0	2	1	0	955	2.61644
17808	2	1	59	29.4108	10.3061	5.4945	7.548	97	56	90.6351	4.0404	2.0566	0.6475	1.36996	2	2	1	1	2	1	1	958	2.62466
10184	1	2	41	24.8889	9.375	5.1615	6.882	113	71	68.9015	5.1541	1.0283	1.0878	#NULL!	2	1	1	0	2	1	0	958	2.62466
6857	1	2	27	29.865	8.36364	4.884	4.3845	117	77	79.8278	6.475	2.4069	1.0878	#NULL!	2	1	1	1	2	1	1	959	2.6274
17687	2	1	22	17.5056	8.19277	3.9405	4.9395	106	65	84.5193	2.5641	0.3842	0.9065	0.99826	1	1	2	1	2	1	1	960	2.63014
18152	2	2	34	18.591	7.25275	4.4955	5.0505	106	69	79.2176	3.0044	0.4068	0.9065	#NULL!	0	1	2	0	2	1	1	961	2.63288
6437	1	1	29	26.7949	8.9	4.329	4.8285	110	72	59.2638	5.698	4.8138	0.7252	2.27032	1	3	2	0	2	1	1	962	2.63562
9780	1	2	45	21.2306	8	4.884	4.7175	101	70	56.4953	5.8793	1.5481	1.0878	#NULL!	1	1	2	0	2	1	1	962	2.63562
12492	1	2	43	29.0487	8.99083	4.662	7.2705	114	76	75.5297	5.4908	1.4238	1.1914	#NULL!	1	1	1	1	2	1	1	962	2.63562
7020	1	1	44	28.4055	9.5283	4.4955	5.883	99	70	63.7384	3.7555	2.9832	0.7252	#NULL!	0	3	1	0	2	1	1	963	2.63836
8033	1	2	28	22.6003	7.42268	4.773	5.106	100	75	67.0637	4.4548	1.13	1.1914	#NULL!	1	1	1	0	2	1	1	967	2.64932
7955	1	1	62	27.0416	10.2062	4.4955	5.3835	117	74	66.4822	5.7498	2.5538	0.7252	#NULL!	2	3	1	0	2	1	1	972	2.66301
15258	1	1	48	20.1995	8.49462	5.3835	6.327	99	68	73.6154	4.3771	1.2091	0.7252	#NULL!	1	3	1	0	2	1	1	973	2.66575
10759	1	2	43	29.5159	8.83929	5.328	7.104	99	71	72.6318	6.3196	1.243	1.0878	#NULL!	0	2	1	0	2	1	1	976	2.67397
18493	2	2	39	46.457	9.21875	4.9395	5.106	101	76	75.0472	4.3771	3.0397	0.8288	#NULL!	0	1	2	0	2	1	0	977	2.67671
6441	1	2	41	27.0051	8.31776	5.328	4.9395	113	71	57.573	4.9728	1.2091	1.0101	#NULL!	1	1	1	0	2	1	1	979	2.68219
6945	1	1	32	25.4365	8.88889	4.8285	4.0515	110	70	69.2225	4.9469	1.7628	1.0101	#NULL!	2	1	1	0	2	1	0	987	2.70411
12136	1	1	50	27.9431	9.59184	4.9395	8.4915	115	75	64.3864	5.2577	2.1809	0.7252	2.75075	0	1	1	1	2	1	1	991	2.71507
12135	1	2	51	25.462	9.18367	5.8275	7.215	115	76	62.8517	5.3613	1.3447	1.0101	0.93758	0	3	1	1	2	1	1	991	2.71507
1426	1	1	33	19.1327	8.16092	4.7175	3.7185	106	71	80.2522	4.0663	1.0622	0.9065	#NULL!	1	1	1	0	2	1	0	993	2.72055
10022	1	1	30	25.5593	7.83505	4.8285	6.549	90	73	87.1875	4.6102	1.3221	1.0101	#NULL!	1	1	1	0	2	1	0	993	2.72055
21278	2	2	41	23.533	8.61702	4.3845	5.2725	98	60	62.7636	3.4447	1.9549	0.6734	1.90969	2	3	1	1	2	1	1	994	2.72329
2981	1	2	39	24.1672	7.45098	4.44	5.4945	111	74	83.6641	5.6462	1.6046	1.2691	1.62011	1	1	1	1	2	1	1	997	2.73151
12246	1	1	40	27.0051	9.89247	5.4945	7.992	100	64	60.6561	7.4074	3.3787	0.9065	#NULL!	1	2	1	0	2	1	0	1005	2.75342
4408	1	1	36	27.4648	9.32039	5.328	5.661	113	74	83.1141	4.1958	2.5199	0.8288	#NULL!	1	1	1	0	2	1	1	1005	2.75342
19843	2	2	28	24.1288	8.61702	3.8295	5.439	106	70	80.269	3.4706	0.8362	0.6475	1.47563	1	1	1	1	2	1	1	1009	2.76438
4881	1	2	47	28.764	8.57143	5.3835	7.9365	84	60	77.2436	6.7858	4.2827	0.9065	#NULL!	1	3	1	0	2	1	0	1009	2.76438
15294	1	2	32	22.3757	8.65979	4.7175	4.773	105	54	70.7354	5.4649	1.469	0.9065	#NULL!	0	1	2	0	2	1	0	1010	2.76712
787	1	1	34	26.5731	9.05263	4.7175	5.217	94	63	96.4561	4.8951	1.469	0.5698	#NULL!	1	3	1	0	2	1	0	1012	2.7726
10780	1	1	39	28.0428	9.6	5.2725	8.103	105	74	85.4501	4.7915	2.1244	0.8288	#NULL!	1	3	1	1	2	1	1	1018	2.78904
9722	1	2	24	26.2985	8.15534	5.217	4.44	109	60	66.9615	3.5224	0.3051	1.0878	3.80725	1	1	1	1	2	1	1	1019	2.79178
5263	1	1	53	23.9512	9.45652	5.0505	4.662	101	71	64.2171	6.5009	2.034	1.0101	#NULL!	1	1	1	0	2	1	0	1022	2.8
23411	2	2	42	28.8044	7.9646	4.7175	9.1575	113	74	76.9106	5.4908	2.3843	1.1137	2.2644	1	1	1	1	2	1	1	1022	2.8
13997	1	2	29	23.4586	7.62376	4.3845	5.217	97	60	75.7566	4.2217	1.3899	1.1914	#NULL!	1	1	2	0	2	1	0	1023	2.80274
9341	1	1	30	25.8546	8.97959	5.3835	4.6065	111	67	77.0381	4.9987	1.2769	0.7252	1.44039	2	3	1	1	2	1	1	1028	2.81644
15313	1	1	54	29.3947	9.42857	4.9395	6.8265	99	59	75.7297	7.0966	2.486	1.1914	1.8836	1	3	1	0	2	1	1	1029	2.81918
6143	1	1	23	25.3934	8.93617	5.4945	5.328	98	67	85.4731	4.9469	1.5707	0.9065	#NULL!	1	3	2	0	2	1	0	1038	2.84384
11853	1	1	32	25.335	8.7	4.9395	5.661	119	70	73.8641	5.5944	1.5029	0.9065	#NULL!	1	1	1	1	2	1	1	1040	2.84932
11510	1	1	65	22.68	8.64583	4.995	5.55	105	54	74.5227	5.6721	2.0227	0.6475	#NULL!	2	3	1	0	2	1	1	1043	2.85753
11248	1	1	41	25.5937	9.12088	4.2735	5.8275	118	60	73.7451	5.0764	3.729	0.6475	0.849002	1	1	1	1	2	1	1	1043	2.85753
19148	2	2	21	24.6097	7.68421	4.6065	5.772	109	57	73.5393	7.0448	1.13	1.036	#NULL!	1	1	1	1	2	1	0	1050	2.87671
19484	2	2	32	25.3331	8.76289	4.8285	3.996	96	53	63.8511	2.9267	0.7571	0.6475	#NULL!	0	1	1	1	2	1	0	1053	2.88493
13388	1	2	61	28.3531	9.51456	5.883	8.436	103	77	58.5559	5.0246	2.2713	1.0878	3.1559	2	1	1	0	2	1	1	1053	2.88493
16179	2	1	28	18.6197	8.46154	4.995	3.774	118	63	97.9502	3.6519	0.7684	0.9065	#NULL!	2	2	1	0	2	1	0	1054	2.88767
25179	2	2	40	27.1111	8.86598	5.328	5.883	105	72	61.6945	3.6778	1.0396	1.0878	#NULL!	1	1	1	1	2	1	0	1055	2.89041
10090	1	2	57	26.8352	8.55769	6.216	6.105	117	76	66.8749	6.5009	2.1583	1.0878	#NULL!	2	1	1	0	2	1	0	1055	2.89041
4253	1	1	43	28.578	10	3.885	6.4935	113	79	70.9149	6.5268	2.7798	1.1914	#NULL!	0	1	1	1	2	1	1	1060	2.90411
8545	1	2	29	19.2277	7.6087	5.106	5.9385	106	75	95.6293	4.1181	1.0396	0.9065	#NULL!	0	1	2	0	2	1	0	1060	2.90411
11913	1	1	31	25.3086	9.38776	5.2725	4.662	108	67	75.057	4.5584	1.5142	0.7252	#NULL!	0	1	1	1	2	1	1	1062	2.90959
26926	2	2	24	23.8281	7.70833	3.9405	4.995	104	70	73.2438	3.3411	1.1187	0.8806	#NULL!	1	1	1	1	2	1	0	1062	2.90959
22442	2	1	44	28.7319	9.41748	4.9395	6.993	119	71	66.6896	5.1023	2.6781	0.9065	#NULL!	1	1	1	1	2	1	1	1064	2.91507
4312	1	2	26	29.8997	8.78505	4.6065	5.2725	118	75	94.8856	4.7138	0.565	1.2691	#NULL!	2	1	1	0	2	1	0	1066	2.92055
16104	2	1	23	27.1739	9.08257	5.0505	5.6055	103	71	82.1099	5.3872	1.2769	0.9842	2.27385	1	3	1	0	2	1	1	1069	2.92877
21423	2	2	25	27.4714	7.47573	4.44	7.2705	105	76	76.1802	4.4289	1.0622	1.0878	#NULL!	2	1	1	1	2	1	0	1073	2.93973
23256	2	2	27	25.0657	8.77551	4.329	4.9395	103	69	84.1277	3.9368	1.1639	0.9842	#NULL!	0	1	2	1	2	1	0	1074	2.94247
5941	1	1	37	20.5986	8.55556	4.6065	4.3845	117	70	73.1117	4.9987	2.2487	0.9065	0.882401	1	1	1	1	2	1	1	1075	2.94521
11076	1	1	27	26.1286	9.0625	5.0505	6.1605	112	75	77.1918	5.2836	1.0509	0.9065	1.35353	0	1	2	1	2	1	1	1075	2.94521
2648	1	2	22	22.5896	7.83505	4.551	4.107	105	75	82.1621	3.0303	0.8249	1.0878	2.63553	2	1	2	1	2	1	1	1078	2.95342
1233	1	2	27	26.1427	8	5.6055	5.2725	112	67	63.3261	5.2577	1.5368	0.9065	#NULL!	1	1	1	0	2	1	1	1083	2.96712
9617	1	2	26	26.8977	8.4466	4.7175	6.7155	113	69	72.9126	4.7397	2.4634	0.8288	3.57062	1	1	1	0	2	1	1	1083	2.96712
13380	1	1	46	23.5078	9.22222	5.1615	8.214	108	73	75.8002	8.0031	3.0284	1.0878	#NULL!	1	3	1	0	2	1	0	1089	2.98356
17128	2	1	29	25.6612	8.82353	4.6065	4.7175	113	73	99.6215	6.7081	2.7007	0.4662	1.43313	2	3	1	0	2	1	1	1090	2.9863
14755	1	2	50	28.764	9.41748	4.44	5.1615	105	77	54.7304	6.6563	3.7968	0.7252	1.80757	2	1	1	0	2	1	1	1090	2.9863
21573	2	2	37	32.0461	8.39286	5.3835	7.104	111	71	84.563	4.4289	2.9493	0.6734	#NULL!	1	1	1	1	2	1	0	1092	2.99178
25955	2	2	39	28.6689	7.83784	5.106	8.436	107	70	83.6641	4.4548	1.5481	0.9583	#NULL!	1	2	1	1	2	1	0	1094	2.99726
13222	1	2	34	29.7608	8.57143	4.995	6.216	110	67	72.4498	4.7656	1.7063	1.0101	1.5762	0	1	1	0	2	1	1	1095	3
14617	1	1	34	26.7299	9.375	4.2735	3.2745	99	71	65.9903	5.6721	2.1131	0.8288	0.799619	1	1	1	0	2	1	1	1097	3.00548
18716	2	1	41	32.5619	10.0943	6.216	8.7135	101	61	94.0001	6.8117	3.3674	0.9065	#NULL!	1	3	1	0	2	1	1	1099	3.01096
534	1	1	54	20.6612	8.70588	4.995	4.4955	115	73	82.7631	4.662	2.5764	0.7252	0.59496	2	3	1	0	2	1	1	1100	3.0137
26565	2	2	34	26.2917	8.01887	5.1615	7.0485	111	79	78.1796	6.5786	1.6724	1.6576	#NULL!	0	1	1	1	2	1	0	1100	3.0137
9602	1	1	26	30.854	8.4	5.217	6.8265	116	74	80.8889	4.9469	3.1301	0.7252	3.08383	1	3	1	1	2	1	1	1101	3.01644
15215	1	1	29	23.5294	8.86598	5.0505	3.552	105	71	69.3674	5.6721	3.4917	1.0101	2.70482	1	1	2	1	2	1	1	1110	3.0411
9732	1	2	47	24.3824	8.30189	4.9395	4.9395	116	74	57.7976	6.6045	2.1922	1.3727	1.45331	2	1	2	1	2	1	1	1111	3.04384
6091	1	2	28	27.7344	7.77778	4.4955	3.9405	106	79	79.2406	4.2217	2.0114	1.0101	#NULL!	0	1	1	0	2	1	0	1113	3.04932
17270	2	1	26	19.1358	8.13187	5.439	6.216	111	69	96.0005	4.5584	1.3786	0.777	#NULL!	0	1	2	1	2	1	0	1114	3.05205
16676	2	1	26	25.6489	9.29293	5.217	6.216	108	62	75.6002	4.7656	1.4464	0.8288	1.65553	1	1	2	0	2	1	1	1120	3.06849
24114	2	2	40	21.2306	7.1875	4.773	4.8285	95	71	71.8601	4.2994	1.1978	1.2691	#NULL!	1	1	1	1	2	1	0	1120	3.06849
10431	1	2	41	28.1969	8.46154	4.773	7.8255	112	72	64.2	3.7296	0.9944	1.0101	#NULL!	1	2	1	0	2	1	1	1124	3.07945
10335	1	1	27	34.4222	9.71698	5.3835	4.107	99	70	107.585	2.2274	1.1752	1.0101	#NULL!	1	1	1	1	2	1	1	1126	3.08493
5474	1	2	62	27.268	9.16667	3.996	5.217	111	70	53.4927	6.0347	1.7628	1.3727	#NULL!	2	1	1	0	2	1	0	1126	3.08493
16895	2	1	44	25.6489	9.0625	5.7165	4.9395	101	63	69.9064	4.144	2.1583	0.8029	1.51932	1	2	1	1	2	1	1	1128	3.09041
10492	1	1	44	26.1962	9.10891	5.0505	8.1585	116	69	71.979	7.3297	6.215	1.0878	#NULL!	0	1	1	0	2	1	1	1128	3.09041
11384	1	2	44	36.7865	9.3913	6.0495	5.439	113	79	61.8702	5.1023	2.7798	0.8288	#NULL!	2	1	1	0	1	1	1	1129	3.09315
2270	1	2	53	33.9844	9.21053	4.995	5.994	109	70	75.3825	5.439	4.6217	0.8288	#NULL!	1	1	1	1	2	1	1	1130	3.09589
22210	2	1	44	22.3435	9.14894	4.44	3.4965	98	72	83.3831	4.7915	3.1188	0.8806	#NULL!	0	3	1	1	2	1	0	1133	3.10411
13060	1	2	53	29.6427	8.90909	4.44	7.77	114	70	60.251	5.8016	1.6724	0.9065	#NULL!	2	1	1	0	2	1	1	1134	3.10685
1827	1	2	29	25.204	8.57143	4.7175	6.882	116	76	77.6813	5.5426	1.0961	1.1914	#NULL!	0	1	1	0	2	1	0	1135	3.10959
19179	2	1	23	19.5682	11.7105	5.328	4.773	113	64	89.1029	4.4548	0.9831	0.9065	#NULL!	1	2	2	0	2	1	1	1137	3.11507
6531	1	1	35	25.2163	9.89362	4.329	6.9375	115	75	63.9237	4.8692	1.9436	1.0878	#NULL!	0	3	1	1	2	1	1	1138	3.11781
5190	1	1	31	30.3673	9.25926	4.6065	5.217	103	69	65.5181	5.2836	2.8363	0.6475	#NULL!	1	1	1	0	2	1	0	1141	3.12603
8027	1	1	46	25.3515	9.20792	6.0495	8.3805	110	67	70.6352	6.1124	6.7122	0.5439	#NULL!	2	1	1	1	2	1	1	1147	3.14247
19403	2	2	24	34.1932	8.38983	4.773	5.439	95	71	68.4355	4.662	1.2543	1.0878	#NULL!	1	1	1	0	2	1	0	1148	3.14521
14009	1	1	25	24.4193	8.65979	4.7175	5.772	110	71	70.8598	4.9728	2.3165	0.8288	#NULL!	0	1	2	0	2	1	0	1150	3.15068
2377	1	2	30	22.1003	7.62887	4.773	4.6065	116	66	69.1929	3.885	0.6215	1.2691	1.32371	0	1	2	1	2	1	1	1151	3.15342
4530	1	2	52	25.8065	8.41584	6.1605	8.8245	100	75	53.1986	6.4491	2.2374	1.0101	#NULL!	2	1	2	1	2	1	1	1153	3.1589
5597	1	1	30	34.1401	9.90566	4.884	4.7175	113	72	61.2219	5.2577	2.4408	1.0878	3.37756	0	1	1	1	2	1	1	1155	3.16438
10671	1	1	52	35.4922	10.7477	5.439	6.3825	115	77	76.3121	5.8016	2.3278	0.8288	6.64041	2	1	1	0	2	1	1	1159	3.17534
19140	2	2	41	27.3437	8.10811	4.551	4.2735	100	64	67.2647	3.7814	1.0057	1.036	0.859633	1	1	1	1	2	1	0	1167	3.19726
23912	2	1	29	25.2826	9.45055	4.773	5.328	102	77	78.3357	6.0347	2.4747	0.7511	1.40857	1	1	1	1	2	1	1	1169	3.20274
8235	1	2	28	26.1066	8.4466	5.106	8.3805	107	78	66.3271	6.6822	1.6046	1.6317	#NULL!	1	1	1	0	2	1	0	1176	3.22192
2456	1	1	28	25.9787	8.77551	4.8285	5.9385	109	65	94.5671	5.3613	2.4521	0.6475	#NULL!	1	3	2	1	2	1	1	1179	3.23014
7940	1	2	26	26.7539	7.36364	4.9395	5.3835	107	70	68.8435	4.5066	1.1639	1.2691	3.61132	1	1	1	0	2	1	1	1181	3.23562
8184	1	1	47	28.7105	10.5	6.105	7.0485	112	71	63.4536	6.3455	3.0284	0.8288	#NULL!	1	3	1	0	1	1	0	1182	3.23836
26533	2	1	22	19.8352	9.16667	4.7175	4.44	105	70	107.987	4.1958	0.791	0.8547	#NULL!	1	1	2	1	2	1	1	1183	3.2411
3356	1	2	47	24.7676	8	5.55	8.325	110	71	67.8409	4.0145	1.0848	0.9065	1.2432	1	1	1	1	2	1	1	1187	3.25205
14180	1	2	22	19.91	7.44681	4.329	7.0485	98	65	80.1264	5.0505	1.0961	1.0878	#NULL!	1	1	2	1	2	1	0	1189	3.25753
19954	2	2	21	36.8531	7.73109	5.2725	5.328	101	77	81.9021	4.6879	2.8702	0.777	2.41598	0	1	1	1	2	1	1	1191	3.26301
20139	2	1	50	28.0428	10.198	4.9395	9.102	112	77	64.3864	4.5843	1.7741	0.8547	2.92638	1	2	1	1	2	1	1	1193	3.26849
16275	2	1	27	27.4506	9.29293	4.44	5.661	114	70	80.2715	4.4289	1.7515	1.0878	#NULL!	1	3	2	0	2	1	1	1197	3.27945
11074	1	1	30	29.7576	9.5	5.2725	5.661	117	71	73.4356	7.8477	4.068	0.9065	1.406	1	3	1	1	2	1	1	1198	3.28219
14765	1	2	27	31.2394	9.0991	5.0505	5.1615	101	79	70.6887	4.5843	1.2656	1.0101	3.11784	0	1	1	0	2	1	1	1199	3.28493
12815	1	1	43	32.2979	9.62264	5.106	8.214	116	72	76.0539	5.5685	1.8984	1.2691	1.64527	1	3	1	1	2	1	1	1203	3.29589
5772	1	2	51	30.9627	8.48214	4.995	5.0505	110	77	62.127	5.8534	2.5651	1.2691	0.72594	1	1	1	1	2	1	1	1204	3.29863
17329	2	1	65	18.7783	9.5122	5.0505	5.106	102	62	77.9053	3.2634	0.8475	0.8806	#NULL!	2	1	1	1	2	1	0	1205	3.30137
8367	1	1	37	28.06	9.5098	4.8285	6.882	103	65	75.298	5.4131	2.8702	0.7252	#NULL!	1	3	1	0	2	1	0	1207	3.30685
14085	1	2	37	20.6905	7.36264	4.662	7.437	110	72	57.5863	4.3512	0.8588	1.0878	1.8793	0	1	1	0	2	1	1	1207	3.30685
9658	1	1	53	32.2708	10.2857	6.0495	9.1575	114	79	68.633	4.921	2.7685	1.0101	#NULL!	2	3	1	0	2	1	0	1212	3.32055
25716	2	2	22	23.533	7.93814	5.4945	4.107	119	64	72.8481	4.5843	0.6215	1.2173	#NULL!	1	1	1	1	2	1	0	1217	3.33425
8188	1	2	28	29.34	7.96296	5.8275	6.4935	99	65	70.1688	4.7138	1.1865	1.0101	#NULL!	1	1	1	0	2	1	0	1218	3.33699
25186	2	2	37	29.9688	8.85714	5.1615	7.548	113	60	79.9876	4.662	2.825	0.8029	3.87686	1	1	1	1	2	1	1	1219	3.33973
13154	1	2	53	26.8136	8.50877	4.7175	7.326	101	65	57.0138	5.9311	1.8645	0.9065	2.62712	2	1	1	0	2	1	1	1220	3.34247
25414	2	1	26	27.0842	8.65385	4.995	3.996	110	67	85.108	3.626	0.9718	0.8288	1.4985	1	1	2	1	2	1	1	1223	3.35068
14798	1	2	33	19.91	8.37209	4.884	6.105	105	71	81.867	3.9627	0.8023	1.1914	0.740197	0	1	2	1	2	1	1	1225	3.35616
16176	2	2	23	23.3067	7.45098	4.329	4.551	100	66	75.64	4.921	1.1752	1.1396	#NULL!	1	1	1	0	2	1	0	1225	3.35616
22425	2	2	53	30.0781	8.84956	4.8285	5.1615	99	64	59.5765	6.4491	1.3334	1.036	#NULL!	2	1	1	1	2	1	1	1225	3.35616
20289	2	2	35	30.8596	9.81982	5.328	5.772	103	62	76.7141	4.2476	1.3221	0.8288	#NULL!	2	1	1	1	2	1	1	1227	3.36164
26718	2	2	24	25.6489	7.5	4.4955	4.884	105	60	77.7579	4.8433	1.5481	0.9065	2.01998	1	1	1	1	2	1	1	1232	3.37534
14615	1	1	34	24.1588	8.65169	5.106	7.548	107	77	90.9123	4.4289	1.0735	0.9065	1.05751	1	3	1	0	2	1	1	1233	3.37808
11598	1	1	35	27.4145	8.36538	4.7175	3.4965	115	76	78.4901	5.4908	1.1978	0.9065	1.27687	1	1	1	1	2	1	1	1233	3.37808
9761	1	1	57	24.5675	9.26316	4.995	6.105	114	74	68.2942	6.5527	1.3334	1.0878	#NULL!	2	2	1	0	2	1	0	1234	3.38082
23140	2	2	46	24.6548	9.18367	5.217	4.8285	95	73	58.0505	4.9469	2.4634	1.0619	1.1431	1	1	1	1	2	1	1	1234	3.38082
9757	1	2	31	28.6288	8.27273	4.2735	6.4935	104	66	69.5356	5.9052	1.6724	1.0101	#NULL!	2	1	1	0	2	1	0	1234	3.38082
1417	1	2	40	33.4977	9.3578	5.439	5.6055	93	76	69.2477	6.993	3.7968	0.8288	#NULL!	1	3	1	0	2	1	0	1238	3.39178
15226	1	2	21	29.6427	9.43396	5.217	10.7115	90	73	81.9021	4.5325	2.7911	0.5439	5.68537	1	1	1	0	2	1	1	1243	3.40548
19758	2	2	40	24.6548	8.06122	4.3845	4.218	84	64	79.8142	5.3872	1.7628	0.8288	#NULL!	1	3	1	0	2	1	0	1244	3.40822
14902	1	1	41	24.0882	9.12088	5.217	5.661	115	69	74.4856	5.6721	2.7572	1.0101	1.22426	1	1	1	0	2	1	1	1251	3.4274
10806	1	2	28	26.8386	8.41584	4.107	6.6045	112	70	85.8075	3.3929	1.0396	0.9065	3.11949	1	1	1	0	2	1	1	1251	3.4274
2780	1	1	28	24.093	8.91304	4.884	4.44	105	65	90.3823	4.3253	2.5199	0.8288	#NULL!	0	1	1	0	2	1	1	1253	3.43288
10523	1	1	45	24.4418	9.29293	4.9395	4.1625	117	64	71.6513	6.1383	2.034	0.9065	1.79578	1	2	1	0	1	1	1	1258	3.44658
22086	2	2	28	22.1367	7.52475	4.995	5.106	107	69	76.2982	5.1541	1.1526	1.2691	#NULL!	0	1	1	1	2	1	1	1259	3.44932
22079	2	1	29	21.4536	9.4186	4.662	4.3845	97	57	86.8435	3.7296	0.5537	0.7511	#NULL!	2	1	1	1	2	1	1	1260	3.45205
24721	2	1	37	25.0829	10.396	5.0505	6.327	109	62	83.5536	7.6923	3.0171	1.1137	#NULL!	1	3	1	1	2	1	0	1260	3.45205
14346	1	2	56	37.5	9.16667	4.884	8.769	107	78	63.1393	6.3714	2.4634	1.1914	#NULL!	2	1	1	0	2	1	1	1263	3.46027
24679	2	2	38	29.1363	9.25926	4.9395	5.8275	112	70	93.3528	4.1699	2.5764	0.9583	2.4917	1	1	1	1	2	1	1	1266	3.46849
19748	2	2	30	33.5937	8.03419	4.9395	5.55	109	76	87.0002	3.4447	1.1865	0.9065	#NULL!	1	2	1	0	2	1	0	1268	3.47397
15521	2	1	35	24.6755	9.69697	5.0505	4.995	113	72	72.5325	4.4548	2.5199	0.5439	1.99775	0	3	1	0	2	1	1	1270	3.47945
22322	2	2	71	21.6441	9.34066	4.8285	5.772	111	68	67.3253	7.77	0.791	1.2691	0.864838	2	1	2	1	2	1	1	1271	3.48219
12947	1	2	45	25.711	8.84615	4.329	5.217	101	69	58.3101	7.0707	1.4238	1.1914	1.27754	1	1	1	1	2	1	1	1272	3.48493
25892	2	2	26	31.6456	9.17431	4.551	5.4945	101	71	70.4191	3.9627	1.356	0.777	1.58779	1	1	1	1	2	1	1	1273	3.48767
676	1	1	48	31.2386	10	5.0505	4.773	102	71	83.7981	6.3455	2.4182	1.1914	#NULL!	2	1	1	0	2	1	1	1275	3.49315
24390	2	2	36	25.9645	8.4375	4.773	6.771	112	76	59.7338	5.957	2.9041	0.9583	1.75646	1	1	1	1	2	1	1	1275	3.49315
22011	2	1	36	22.571	9.45055	5.2725	4.8285	107	70	68.8265	4.3512	1.4238	0.8288	1.65439	1	1	1	1	2	1	1	1276	3.49589
21551	2	2	34	34.2466	9.5098	5.0505	6.105	107	68	72.4498	6.8117	2.8476	1.2173	3.80471	1	1	1	1	2	1	1	1276	3.49589
10607	1	1	31	19.9432	8.3908	5.2725	4.6065	110	56	79.634	4.6879	0.9831	1.0101	#NULL!	0	3	1	0	2	1	0	1278	3.50137
15549	2	1	46	27.7008	10.5435	4.551	6.66	110	75	83.5696	5.3354	3.8872	1.0878	3.56798	1	1	1	0	2	1	1	1278	3.50137
22010	2	2	30	23.4236	7.1	5.217	5.4945	117	75	66.8724	4.3771	1.1413	1.2691	0.948335	0	1	1	1	2	1	1	1278	3.50137
15611	2	2	29	24.6548	8.44444	4.7175	6.0495	114	73	82.9161	4.2476	0.9605	0.9842	1.54524	0	1	1	1	2	1	0	1279	3.50411
22581	2	2	21	20.4444	7.76471	4.1625	5.3835	87	69	85.0962	3.1598	0.339	0.9583	#NULL!	1	1	1	1	2	1	1	1280	3.50685
13716	1	2	32	25	8.9899	4.4955	7.1595	103	65	82.38	5.7757	3.7064	0.7252	#NULL!	2	1	1	1	2	1	0	1282	3.51233
24013	2	1	24	25.9909	8.52632	4.4955	4.551	107	73	67.8507	4.2735	1.0509	1.0101	#NULL!	1	2	1	1	2	1	1	1286	3.52329
9782	1	1	51	25.1429	9.1	4.884	9.2685	116	73	60.7762	5.2836	3.3222	0.7252	#NULL!	2	1	1	0	2	1	1	1286	3.52329
23988	2	1	46	28.3737	10.102	4.9395	3.885	98	70	72.7659	3.0821	0.6554	0.9842	1.42258	2	3	1	1	2	1	1	1286	3.52329
15240	2	1	25	22.2753	8.61702	5.0505	4.3845	109	75	101.436	4.3771	1.0848	0.8288	#NULL!	0	3	1	0	2	1	0	1288	3.52877
2487	1	1	37	25.9516	8.31579	4.7175	4.107	111	74	64.8673	5.957	1.6159	1.0101	1.23913	1	1	1	0	2	1	1	1288	3.52877
23275	2	2	35	25.721	8.36735	4.4955	4.2735	99	76	79.8105	7.5369	2.6781	1.5799	3.07692	1	1	1	1	2	1	1	1288	3.52877
15575	2	2	21	26.9598	8.01887	4.9395	3.774	104	66	89.734	4.2735	1.2882	0.9583	5.51029	1	1	2	1	2	1	1	1290	3.53425
19882	2	2	24	22.2137	7.66667	4.7175	5.328	112	71	73.2438	3.2375	1.3786	1.1396	#NULL!	0	1	1	1	2	1	0	1290	3.53425
13660	1	1	30	23.2254	8.46154	4.0515	4.6065	108	71	88.1465	4.8951	0.8249	0.8288	1.06599	1	1	2	0	2	1	1	1291	3.53699
26582	2	1	43	21.7776	8.29787	4.8285	6.882	98	62	73.7689	6.4232	2.599	0.7511	1.37344	1	3	1	1	2	1	1	1293	3.54247
20985	2	2	22	29.4758	7.73585	4.7175	5.3835	101	65	102.703	4.662	2.7685	0.8547	1.63121	1	1	1	1	2	1	1	1293	3.54247
22399	2	2	32	24.6097	8.4466	4.551	7.992	105	79	95.1811	5.7757	1.5594	0.8547	#NULL!	0	1	1	1	2	1	1	1293	3.54247
8635	1	1	44	23.1084	8.55556	4.8285	5.0505	102	61	62.6253	5.7757	2.5651	0.6475	#NULL!	0	1	1	0	2	1	0	1297	3.55342
8924	1	2	37	31.5556	8.34783	6.2715	10.323	100	76	74.8818	5.0505	2.712	0.6475	3.52598	1	1	1	0	2	1	1	1299	3.5589
1535	1	1	32	23.3887	8.63158	5.2725	8.0475	117	66	90.9873	5.0764	2.599	1.0101	1.18573	1	2	2	0	2	1	1	1300	3.56164
14170	1	1	42	27.7177	9.61165	4.995	6.549	97	64	78.8503	5.3872	2.0114	1.0878	1.7982	2	2	1	0	2	1	1	1302	3.56712
24568	2	1	34	20.2865	9.23913	4.995	4.551	112	72	84.0841	4.4548	0.9605	0.8288	2.2866	0	1	1	1	2	1	1	1303	3.56986
26689	2	1	41	26.2188	8.58586	5.328	5.217	110	58	104.161	5.3095	1.8306	0.9324	3.43834	1	1	1	1	2	1	1	1305	3.57534
13048	1	1	39	28.4082	9.40594	5.1615	6.9375	111	70	63.0736	6.1383	3.5369	0.6475	1.5278	1	3	1	0	2	1	1	1308	3.58356
16249	2	1	32	24.4193	8.73786	5.55	5.9385	113	76	88.9515	4.7138	1.356	0.7252	2.1682	1	1	1	0	2	1	1	1309	3.5863
13175	1	1	44	28.2828	9.21569	4.773	5.328	104	76	75.6998	4.9987	2.2826	0.9065	1.76707	1	3	1	0	2	1	1	1312	3.59452
22804	2	2	43	25.2826	9.14894	5.0505	8.214	99	71	51.6165	6.216	1.1978	1.3209	2.32099	0	1	1	1	2	1	1	1316	3.60548
13248	1	1	34	20.1092	8.3908	4.7175	5.4945	95	63	86.8893	4.3253	1.7515	0.8288	#NULL!	1	3	2	1	2	1	0	1317	3.60822
17646	2	1	31	25.6489	9.47368	4.218	4.3845	119	78	93.7138	3.8073	1.7176	0.6216	0.697376	1	1	1	1	2	1	1	1317	3.60822
5665	1	1	30	22.3863	9.09091	4.7175	7.1595	111	71	65.3963	5.6721	1.9549	1.0101	3.15548	1	1	1	0	2	1	1	1322	3.62192
13485	1	1	42	30.4867	9.23077	4.44	4.6065	116	79	67.3223	5.7498	1.8871	0.6475	0.974827	0	2	1	0	2	1	1	1325	3.63014
13487	1	2	38	23.5556	8.16327	3.8295	3.552	105	76	69.9726	4.5584	0.8701	1.0101	#NULL!	1	1	1	0	2	1	1	1325	3.63014
6408	1	1	56	21.9671	8.92473	5.6055	6.4935	119	78	82.1544	7.8477	1.3447	1.1914	1.85355	0	3	1	0	2	1	1	1327	3.63562
20597	2	1	51	26.7755	9.30693	5.328	3.4965	104	60	61.8565	3.8073	1.7854	0.6475	1.4208	2	2	1	1	2	1	1	1327	3.63562
24910	2	2	29	33.8741	8.10345	4.44	5.1615	105	70	85.1985	3.7037	1.0961	1.036	#NULL!	1	1	1	1	2	1	0	1330	3.64384
17775	2	1	24	21.2953	8.98876	5.439	5.328	104	60	106.096	4.3771	1.0509	1.0101	2.04506	1	3	1	1	2	1	1	1332	3.64932
19653	2	2	22	21.5645	9	4.662	3.996	100	57	113.077	4.144	0.6328	1.0619	1.35094	1	1	1	0	2	1	1	1332	3.64932
25913	2	1	39	26.6749	9.10891	4.329	4.773	104	74	108.121	4.5066	1.4351	0.9842	#NULL!	1	1	1	1	2	1	1	1334	3.65479
19432	2	2	27	30.4438	8.63636	4.884	4.7175	99	70	62.6682	4.5584	1.4464	0.9065	#NULL!	1	1	1	0	2	1	1	1337	3.66301
4655	1	2	23	24.5243	7.85714	4.551	4.0515	94	67	110.216	4.9469	1.4803	0.9065	#NULL!	1	1	1	0	2	1	1	1340	3.67123
5746	1	2	51	25.5296	7.5	4.44	3.1635	105	70	58.7256	5.0505	2.0566	1.0878	#NULL!	1	1	1	0	2	1	0	1342	3.67671
12804	1	2	33	18.2868	9.56044	3.8295	4.4955	91	57	60.1666	5.698	0.6554	1.1914	#NULL!	1	1	1	1	2	1	0	1343	3.67945
9702	1	1	29	28.3604	9.89796	5.3835	6.6045	115	78	68.156	5.8275	1.6385	1.0101	#NULL!	0	1	1	1	2	1	0	1344	3.68219
10989	1	1	33	27.7743	9.80392	5.3835	7.6035	113	54	80.2522	8.3139	5.8534	0.7252	#NULL!	1	3	1	0	2	1	1	1344	3.68219
16906	2	2	30	30.854	8.10811	4.662	4.773	100	62	56.6083	3.4188	1.2543	0.8547	2.03885	1	1	1	1	2	1	1	1344	3.68219
19999	2	2	27	28.3531	9.2233	5.439	5.3835	118	69	92.7873	4.2735	1.4464	0.8806	#NULL!	1	1	1	1	2	1	1	1351	3.70137
11880	1	2	55	22.5466	7.78947	4.4955	5.106	99	70	57.8323	4.3771	0.8023	1.1914	#NULL!	2	1	1	1	2	1	0	1352	3.70411
13167	1	2	45	33.5937	8.64407	3.9405	4.884	108	79	62.9982	4.8433	1.1978	1.2691	1.21543	1	1	2	0	2	1	1	1352	3.70411
3419	1	2	28	16.3847	6.97674	5.0505	5.2725	105	78	83.5089	4.144	0.8701	1.0878	0.462401	1	1	2	0	2	1	1	1354	3.70959
11285	1	1	46	28.075	10.1	5.4945	5.106	110	76	75.8002	5.2318	6.0003	0.7252	#NULL!	1	2	1	0	2	1	1	1356	3.71507
6455	1	2	64	31.6337	9.22414	4.3845	4.773	112	79	48.0714	7.5887	2.0001	1.4504	#NULL!	2	1	2	0	2	1	0	1357	3.71781
20886	2	2	24	32.8731	8.24561	4.8285	4.7175	113	73	69.1954	3.6778	1.0057	1.1655	3.95508	1	1	1	1	2	1	1	1359	3.72329
13305	1	2	25	29.6665	8.78505	4.884	6.2715	117	73	75.2652	4.2994	1.4125	0.8288	2.59178	1	1	1	0	2	1	1	1360	3.72603
21219	2	1	32	23.939	9.13043	4.995	6.0495	92	57	75.2985	3.7814	2.9719	0.5698	#NULL!	0	2	1	1	2	1	1	1362	3.73151
15795	2	1	51	27.5802	9.48454	5.3835	5.7165	119	74	65.9365	5.9829	1.4238	0.7252	1.65573	2	1	1	1	2	1	1	1366	3.74247
12116	1	1	38	21.2306	7.83133	5.106	3.2745	101	67	74.1533	4.9728	1.8984	1.2691	#NULL!	1	3	1	1	2	1	0	1369	3.75068
17006	2	1	23	31.3469	9.81818	4.7175	6.9375	106	66	107.017	5.1282	2.3956	0.8288	1.90168	1	3	2	0	2	1	1	1370	3.75342
11547	1	2	29	31.139	7.86517	4.662	6.327	100	61	68.0966	5.439	4.1584	0.6475	#NULL!	1	1	2	1	2	1	0	1371	3.75616
11645	1	2	24	26.2222	7.68421	5.106	6.438	117	66	88.5351	4.7138	0.9718	1.0101	2.22849	1	1	1	0	2	1	1	1372	3.7589
11697	1	1	52	26.9598	9.08163	5.994	6.8265	111	69	57.5101	5.5685	1.8645	1.0878	#NULL!	0	1	1	0	2	1	1	1374	3.76438
13995	1	1	36	25.4694	8.9899	4.995	5.3835	94	72	63.0202	3.9627	2.5199	0.9065	#NULL!	1	1	1	1	2	1	1	1375	3.76712
1040	1	1	30	30.1194	8.62745	4.44	3.2745	109	76	94.3397	5.1023	2.6103	0.7252	#NULL!	2	3	1	1	2	1	1	1377	3.7726
12572	1	2	28	31.2175	9.53704	4.884	3.6075	119	78	70.1688	4.8174	1.8984	1.0101	#NULL!	2	1	1	1	2	1	0	1378	3.77534
14204	1	1	29	29.668	9.17431	5.328	6.8265	118	76	68.7567	5.8275	1.8306	1.1914	3.03341	1	1	1	0	2	1	1	1380	3.78082
12293	1	1	38	26.4236	9.0099	4.662	4.4955	111	74	73.4286	4.6361	1.6159	0.8288	#NULL!	1	3	1	1	2	1	0	1383	3.78904
12291	1	2	39	24.7768	7.83505	4.44	5.0505	104	58	82.4878	3.8332	0.8249	1.1914	#NULL!	1	1	1	1	2	1	0	1383	3.78904
16523	2	1	34	32.2118	9.70874	5.328	6.66	93	69	69.6298	4.6361	1.9097	0.5698	#NULL!	1	3	1	0	2	1	1	1385	3.79452
8683	1	2	41	25.3906	8.87755	4.662	4.8285	110	70	62.0676	4.5325	1.1526	1.0101	1.52706	1	1	1	1	2	1	1	1387	3.8
2065	1	1	36	29.0123	9.32692	4.995	4.9395	119	78	65.2291	5.3872	2.2487	1.0878	#NULL!	0	1	1	0	2	1	1	1392	3.8137
20790	2	2	31	25.0657	8.76289	5.439	4.7175	97.5	62	60.3077	4.7138	1.4125	1.1137	2.40766	1	1	1	1	2	1	1	1392	3.8137
5810	1	2	49	30.8012	8.31858	5.4945	6.8265	117	70	51.242	3.9109	1.8758	0.7252	1.30891	2	1	1	1	2	1	1	1392	3.8137
24257	2	2	38	27.4714	9.36842	4.6065	7.992	110	74	73.5338	7.2002	3.5595	0.9065	2.48751	1	1	1	1	2	1	1	1396	3.82466
10851	1	1	30	24.9135	8.73684	5.439	6.438	109	71	80.1658	6.3196	3.8194	0.9065	#NULL!	1	3	1	0	2	1	1	1399	3.83288
13298	1	1	38	21.6296	8.66667	5.2725	4.3845	108	74	72.717	4.5843	0.7345	0.7252	#NULL!	1	3	1	1	2	1	1	1400	3.83562
15691	2	1	28	25.3934	8.82353	4.551	4.107	104	67	77.3675	4.2476	0.8136	0.9065	0.839407	1	2	1	0	2	1	1	1402	3.8411
10156	1	1	41	27.3356	8.9	5.661	6.7155	110	77	54.8161	6.0088	1.695	1.0878	1.54482	0	1	1	0	2	1	1	1404	3.84658
14696	1	1	47	25.2493	8.9899	5.4945	5.7165	111	70	60.7293	6.3196	3.7742	0.8288	#NULL!	0	1	1	1	2	1	1	1405	3.84932
15142	1	1	36	28.7197	9.30693	5.8275	7.548	115	78	76.4783	5.2577	2.3165	0.8288	1.46335	1	1	1	1	2	1	1	1409	3.86027
20249	2	1	34	25.1024	8.95833	5.1615	5.4945	99	58	84.0841	4.7915	1.3673	0.8806	1.35346	1	3	1	1	2	1	1	1412	3.86849
13641	1	2	21	26.5731	7.5	4.329	6.3825	115	66	82.9416	3.9368	0.565	1.1914	#NULL!	1	1	1	0	2	1	1	1413	3.87123
26708	2	2	26	26.0375	9.09091	4.8285	6.216	103	74	100.829	3.7296	3.0284	0.7511	2.07089	0	1	1	1	2	1	1	1414	3.87397
14588	1	1	65	22.2656	8.79518	4.8285	8.325	106	62	54.9631	3.1857	0.7345	0.8288	#NULL!	2	1	1	1	2	1	1	1419	3.88767
7809	1	2	34	26.0375	8.36538	4.9395	8.214	117	72	80.2815	5.0764	2.0679	0.5439	#NULL!	1	1	1	0	2	1	1	1424	3.90137
9974	1	2	50	28.6689	9.81132	5.3835	7.548	105	78	66.1809	4.9987	1.9662	1.3727	1.62223	2	1	1	1	2	1	1	1424	3.90137
10290	1	1	36	28.6851	9.5	5.106	4.8285	97	66	72.8129	6.1124	2.3617	0.9065	2.09686	1	1	1	0	2	1	1	1426	3.90685
11307	1	2	34	32.8707	7.16814	4.7175	5.9385	113	77	70.7108	5.2318	1.5933	1.0101	1.66895	0	1	1	0	2	1	1	1426	3.90685
19225	2	2	27	18.026	7.04545	4.4955	3.8295	103	58	95.574	2.849	1.1978	0.7252	1.42857	0	1	1	0	2	1	0	1430	3.91781
11830	1	1	38	29.2184	10.2222	5.1615	6.4935	110	72	83.1025	6.5009	4.2375	0.9065	#NULL!	2	3	1	0	2	1	1	1434	3.92877
9408	1	1	48	28.2284	9.17526	5.217	3.885	112	79	60.9953	4.9469	2.599	1.0101	#NULL!	2	1	1	0	2	1	1	1435	3.93151
26646	2	2	24	25.6369	8.23529	4.995	5.55	105	72	99.3745	4.3512	1.7967	1.1396	1.43412	1	1	1	0	2	1	1	1436	3.93425
13508	1	1	63	23.9512	10.3226	5.106	4.2735	117	62	61.4355	6.734	1.695	0.8288	1.59307	2	1	1	0	2	1	1	1440	3.94521
14190	1	1	44	21.5451	8.66667	4.4955	7.2705	95	66	69.9064	4.7915	1.8645	0.8288	0.423576	1	3	1	0	2	1	1	1452	3.97808
15394	1	1	58	27.0051	10	5.106	9.1575	105	60	72.316	4.9469	0.678	1.0101	1.22771	1	3	1	0	2	1	1	1452	3.97808
3506	1	1	43	24.1672	8.92473	5.6055	5.1615	114	72	83.7731	5.4131	1.2317	1.0101	1.76636	1	1	1	0	2	1	1	1453	3.98082
4547	1	2	25	26.9127	8.4375	4.8285	7.2705	118	76	92.89	4.6361	3.0623	0.9065	5.15255	1	1	1	1	2	1	1	1456	3.98904
10338	1	2	22	21.7193	7.7	4.884	3.7185	102	64	73.6894	4.5584	1.3786	1.1914	#NULL!	1	1	1	1	2	1	0	1458	3.99452
1263	1	2	41	27.5873	7.76699	4.773	3.996	107	70	82.819	4.1181	1.7967	1.1914	#NULL!	1	2	1	1	2	1	1	1459	3.99726
19526	2	1	28	24.9108	8.51064	5.1615	5.106	103	76	61.5916	4.8951	3.4917	0.7252	#NULL!	0	1	1	0	2	1	1	1461	4.00274
14290	1	1	23	24.6559	7.9798	4.995	4.4955	104	79	82.1099	3.9627	2.9154	0.8288	1.0323	1	1	1	0	2	1	1	1463	4.00822
12574	1	2	24	19.9219	8.64583	4.773	4.8285	111	56	58.6623	3.9109	1.0848	1.0878	#NULL!	1	1	1	1	2	1	0	1463	4.00822
13070	1	2	36	31.2092	8.20513	4.662	5.439	118	75	66.6787	6.0088	2.2939	1.2691	1.67832	1	1	2	1	2	1	1	1463	4.00822
8592	1	2	46	35.8782	8.36066	5.0505	4.107	117	79	59.9687	5.5426	1.695	1.0101	1.20763	2	1	1	0	2	1	1	1463	4.00822
13768	1	1	54	26.6749	8.95833	4.6065	6.7155	116	77	55.6722	4.7397	1.4803	0.9065	1.36762	0	2	1	0	2	1	1	1466	4.01644
22565	2	2	72	31.5556	9.81308	5.3835	6.993	114	75	62.2141	6.3455	1.7515	0.8547	2.13187	2	1	1	1	2	1	1	1466	4.01644
12756	1	2	45	31.4318	9.90099	4.44	6.1605	101	71	82.4421	4.3253	0.9718	1.0878	#NULL!	1	1	2	1	2	1	1	1468	4.02192
5173	1	2	31	21.9261	7.44444	3.996	3.8295	110	74	63.5714	4.2476	0.7232	1.1914	0.962592	1	1	2	0	2	1	1	1469	4.02466
8897	1	2	37	17.2879	7.84314	5.0505	5.883	108	77	75.8535	5.3872	1.7854	0.8288	1.9147	1	1	1	0	2	1	1	1471	4.03014
20328	2	2	42	30.0433	9.2381	5.2725	6.8265	100	68	58.5069	4.2994	2.034	0.9065	1.23494	1	1	1	1	2	1	1	1471	4.03014
14195	1	1	34	31.4879	10	4.995	5.772	113	73	72.9606	5.8793	1.808	0.8288	3.47652	1	2	1	0	2	1	1	1474	4.03836
9442	1	1	75	23.5883	9.34783	5.8275	6.0495	115	68	70.0947	6.4491	1.243	1.0101	#NULL!	2	1	1	0	2	1	1	1475	4.0411
12490	1	1	50	25.0593	9.07216	5.106	5.994	102	70	63.8017	4.7138	1.3334	0.7252	#NULL!	0	3	1	1	2	1	1	1475	4.0411
14463	1	2	35	26.398	9.12621	4.995	5.4945	112	74	58.2396	5.4131	1.5029	1.1914	1.23876	1	1	1	0	2	1	1	1475	4.0411
20984	2	2	22	24.7475	7.8125	5.55	7.1595	112	69	83.2165	4.1699	2.3504	0.6734	2.64673	1	1	2	1	2	1	1	1477	4.04658
18117	2	1	26	31.4627	9.52381	4.884	5.217	106	71	98.2649	4.4548	1.3108	0.6475	2.1533	1	1	1	0	2	1	1	1478	4.04932
17284	2	1	33	28.4082	9.80198	4.8285	4.9395	103	62	87.4175	3.4447	1.0509	0.8806	0.798312	1	2	2	1	2	1	1	1483	4.06301
14173	1	2	46	29.0006	9.63636	5.328	5.772	104	67	49.4958	5.7757	2.2713	1.0101	#NULL!	1	1	1	1	2	1	1	1485	4.06849
17749	2	1	40	38.5306	9.43089	4.8285	3.8295	115	60	77.9816	7.5887	4.6217	0.9065	#NULL!	0	1	1	1	2	1	0	1487	4.07397
6139	1	2	42	34.4496	8.04878	4.551	6.216	95	72	55.5558	5.3095	1.0509	1.2691	#NULL!	0	1	1	1	2	1	0	1487	4.07397
738	1	2	38	22.8624	8.24742	4.44	6.7155	104	70	77.449	4.4289	1.0396	1.2691	2.15488	1	1	1	1	2	1	1	1490	4.08219
735	1	1	42	31.2092	9.71698	5.9385	7.548	114	75	88.111	8.3657	16.95	0.5439	#NULL!	0	3	1	1	2	1	1	1493	4.09041
21514	2	1	37	19.4932	9.06977	5.2725	3.774	114	64	69.0771	4.5325	1.1978	0.8029	1.55129	1	2	1	1	2	1	1	1497	4.10137
21516	2	2	32	23.6128	7.60417	4.7175	4.7175	103	73	79.1477	4.9728	1.3673	1.1655	2.05054	1	1	1	1	2	1	1	1497	4.10137
22977	2	2	43	31.2386	9.90291	4.7175	6.3825	102	71	67.4189	4.921	1.3221	1.2691	1.52218	1	1	1	1	2	1	1	1497	4.10137
9852	1	1	54	29.7619	9.90099	5.328	4.884	113	71	61.6902	4.9987	1.5933	0.8288	#NULL!	1	1	1	1	2	1	1	1500	4.10959
974	1	2	29	23.9512	7.11538	4.44	4.884	108	77	74.8274	3.8591	1.356	0.4662	#NULL!	1	1	1	0	2	1	1	1500	4.10959
17333	2	2	22	16.1843	7.35632	4.1625	3.663	107	63	99.6311	3.5483	0.9492	0.9324	1.0952	1	1	2	1	2	1	0	1504	4.12055
10145	1	2	48	34.2327	8.93805	4.773	7.659	109	74	67.5516	5.8275	2.1018	1.0101	#NULL!	0	1	1	1	2	1	1	1506	4.12603
5005	1	1	47	21.3382	8.40909	5.4945	4.9395	108	66	68.3192	5.8793	1.6498	0.9065	1.57265	0	2	1	0	2	1	1	1507	4.12877
5175	1	2	45	30.2618	9.09091	6.0495	7.215	101	69	57.0884	5.6203	2.2487	1.1914	1.8982	2	1	1	0	2	1	1	1508	4.13151
5297	1	2	29	27.3437	8.09524	4.329	3.6075	100	71	77.6813	2.6677	0.6893	1.0878	#NULL!	0	1	1	1	2	1	0	1512	4.14247
21347	2	2	44	32.0161	8.86792	4.551	5.6055	101	59	74.193	2.2274	2.7459	0.4662	1.45227	2	1	1	1	2	1	1	1513	4.14521
10977	1	1	22	21.3898	7.60417	4.773	4.995	104	79	76.7657	4.3771	1.243	1.0101	0.538819	1	3	2	0	2	1	1	1514	4.14795
8366	1	1	52	25.3515	9.89474	5.3835	5.55	114	74	69.5789	7.3038	1.6837	1.0878	1.36861	1	2	1	0	2	1	1	1515	4.15068
1571	1	2	41	27.0538	7.88462	5.6055	7.215	110	73	80.5203	5.2059	0.8249	1.0101	1.28055	1	2	1	0	2	1	1	1516	4.15342
7594	1	2	21	18.5901	7	4.4955	4.551	108	74	81.9021	3.8591	0.791	1.0878	0.23976	1	1	1	0	2	1	1	1519	4.16164
22301	2	2	25	25.7812	7.82178	4.6065	5.883	94	54	86.6135	4.4548	1.4351	1.1396	#NULL!	0	1	2	1	2	1	0	1519	4.16164
8331	1	1	39	33.6123	10	4.6065	3.3855	106	71	74.4976	8.3398	2.1583	1.0101	2.6861	1	3	1	0	2	1	1	1529	4.18904
141	1	1	32	29.0006	9.20792	5.328	4.218	111	78	84.2164	5.6203	2.1018	1.0878	#NULL!	1	3	1	0	2	1	1	1530	4.19178
24966	2	2	46	28.6917	8.91089	4.551	4.995	105	62	78.6613	4.1699	2.1583	0.6993	1.25405	1	1	1	1	2	1	1	1533	4.2
15078	1	2	65	32.8707	10.283	5.661	6.7155	115	62	65.1155	7.7441	3.9889	1.0878	#NULL!	2	1	1	1	2	1	1	1535	4.20548
17526	2	2	37	32.0461	9.90909	4.4955	7.548	118	69	91.015	3.6001	1.1639	0.9065	1.23876	1	1	1	0	2	1	1	1536	4.20822
12822	1	2	51	28.3987	9.31373	4.329	5.6055	97	62	65.1237	6.2419	3.9663	1.0101	#NULL!	2	1	1	1	2	1	0	1541	4.22192
6956	1	2	42	30.8596	9.08257	5.0505	7.9365	110	75	52.3627	6.1642	2.4408	0.9065	3.33782	1	1	1	0	2	1	1	1545	4.23288
8855	1	2	28	31.2394	7.81513	5.2725	4.4955	93	79	89.4854	4.7397	1.1978	0.7252	2.13946	0	1	1	0	2	1	1	1548	4.2411
8059	1	1	33	28.075	8.93204	5.55	5.883	115	75	72.0285	3.5224	1.2769	0.8288	#NULL!	1	1	1	0	2	1	1	1549	4.24384
7945	1	2	22	20.7967	6.63265	5.0505	5.106	110	75	85.4028	3.9627	0.5763	1.0878	#NULL!	0	1	2	0	2	1	1	1550	4.24658
7944	1	2	40	29.1749	8.17308	4.3845	6.2715	110	75	73.706	6.5268	1.0622	1.6317	2.34619	1	1	1	0	2	1	1	1550	4.24658
7392	1	2	67	27.6398	8.62385	5.439	5.4945	110	69	50.5307	6.9153	1.1752	1.4504	#NULL!	2	1	1	0	2	1	1	1552	4.25205
20553	2	1	28	23.8751	9.3617	5.994	4.995	89	67	106.793	5.2318	0.8588	0.9842	1.80619	1	1	2	1	2	1	1	1554	4.25753
19900	2	1	37	22.9591	8.76404	4.8285	6.66	110	70	90.4076	4.7915	2.1131	1.036	1.16313	1	3	1	0	2	1	1	1556	4.26301
10537	1	2	38	28.251	7.88991	5.217	8.0475	114	70	60.9975	5.4908	1.6046	0.9065	#NULL!	2	1	1	1	2	1	0	1556	4.26301
15364	1	1	71	22.0386	9.34783	5.883	11.0445	118	57	68.6926	4.9469	1.1074	0.9065	1.36747	1	1	1	0	2	1	1	1557	4.26575
4368	1	1	29	24.6914	8.96907	4.8285	4.4955	115	75	91.7744	4.4807	4.2488	0.8288	#NULL!	1	3	1	1	2	1	1	1557	4.26575
22324	2	1	64	29.0659	10.1905	5.217	7.2705	108	75	63.5622	5.5685	3.164	0.9324	2.00797	1	3	1	1	2	1	1	1557	4.26575
5517	1	2	21	19.0677	7.19101	4.44	3.885	104	70	72.7079	3.6778	1.0057	1.0878	#NULL!	1	1	2	1	2	1	0	1559	4.27123
25679	2	2	41	28.6215	7.98077	4.773	3.6075	103	70	76.2635	5.6721	1.2091	1.1655	0.873989	1	1	1	1	2	1	1	1560	4.27397
22139	2	1	35	30.854	9.42308	4.995	4.3845	102	58	63.9237	4.662	2.3504	1.6576	#NULL!	1	1	1	1	2	1	1	1563	4.28219
8360	1	1	36	25.9909	10	4.8285	7.1595	105	73	75.718	6.0865	6.1585	0.6475	2.28334	0	1	2	0	2	1	1	1565	4.28767
8085	1	2	55	30.4577	9.53704	6.66	9.435	102	72	55.9825	6.0088	2.9832	0.9065	#NULL!	0	1	1	0	1	1	1	1567	4.29315
9327	1	1	38	27.4348	9.57447	4.0515	5.2725	118	67	83.1025	6.3714	2.3843	1.1914	#NULL!	1	3	1	1	2	1	1	1572	4.30685
14880	1	1	64	24.2424	8.7234	4.662	5.9385	119	64	67.3711	4.662	1.4464	0.9065	0.553224	2	2	1	1	2	1	1	1573	4.30959
11475	1	2	42	32.0459	9.27273	5.328	6.8265	117	77	61.0864	6.6822	2.1244	1.0101	#NULL!	1	1	1	0	2	1	1	1574	4.31233
17472	2	1	40	24.0882	8.94737	4.7175	6.1605	110	70	85.0121	5.8793	2.2713	0.9065	#NULL!	2	1	1	0	2	1	1	1575	4.31507
5340	1	1	26	23.04	8.11111	4.9395	2.7195	118	70	86.9127	4.403	0.7571	0.9065	#NULL!	2	3	1	0	2	1	1	1575	4.31507
13914	1	1	64	23.7387	8.9011	5.2725	6.9375	109	70	55.601	7.0966	3.051	0.8288	0.76627	1	3	1	0	2	1	1	1576	4.31781
7716	1	1	43	24.7721	8.96907	5.0505	5.328	102	72	76.0539	4.2217	2.6555	1.0101	#NULL!	0	1	1	1	2	1	1	1579	4.32603
2997	1	2	30	24.8358	7.76699	5.1615	4.4955	107	71	79.1526	5.5167	3.1979	1.0101	#NULL!	1	1	1	1	2	1	0	1579	4.32603
15584	2	1	47	22.6474	9.34783	6.66	6.2715	111	72	76.2623	4.4548	1.6498	0.9324	3.0784	0	1	2	1	2	1	0	1582	4.33425
7142	1	1	44	27.3588	9.58763	5.0505	5.1615	113	73	71.2755	5.9311	2.9493	1.0101	1.45005	1	3	1	1	2	1	1	1583	4.33699
23274	2	1	42	30.1162	10.101	4.218	5.994	110	70	86.1007	8.0031	2.938	1.1396	#NULL!	1	2	1	1	2	1	1	1587	4.34795
5367	1	1	64	31.8878	10.5941	5.994	6.0495	118	79	48.5802	4.7397	2.0905	0.6475	6.0233	2	3	1	0	2	1	1	1587	4.34795
5793	1	1	50	21.2585	8.42697	5.1615	5.439	113	71	68.7766	5.7757	1.7289	1.2691	0.667554	0	1	1	0	2	1	1	1591	4.3589
2678	1	2	25	18.4676	7.43902	4.662	4.884	100	68	79.054	4.2735	1.017	1.2691	#NULL!	1	1	1	1	2	1	0	1591	4.3589
5431	1	2	36	27.5873	7.85047	6.327	8.4915	109	73	71.614	4.3253	2.2374	0.9065	2.15962	1	1	1	0	2	1	1	1593	4.36438
4683	1	2	22	20.83	6.19048	4.6065	4.107	87	64	93.9752	4.9728	0.9605	1.1914	#NULL!	1	1	2	1	2	1	0	1595	4.36986
134	1	1	49	18.2868	8.21429	4.1625	5.661	119	76	87.4316	3.6519	0.8701	0.7252	#NULL!	1	1	1	1	2	1	1	1597	4.37534
11783	1	2	42	24.0055	8.77358	4.44	4.6065	93	67	71.1518	5.3095	1.2543	1.1914	0.74592	1	3	1	0	2	1	1	1599	4.38082
15906	2	1	40	25.2801	10.3061	5.2725	6.9375	104	74	85.0121	5.3354	3.277	0.8288	#NULL!	1	1	1	0	2	1	1	1601	4.3863
13714	1	1	22	28.0664	8.73786	4.1625	5.2725	112	62	93.8747	4.5325	0.9831	0.7252	0.79365	1	1	2	0	2	1	1	1604	4.39452
8917	1	2	28	28.4799	8.96226	4.4955	5.106	100	73	82.4022	5.5426	2.4521	0.9065	4.38761	1	1	1	0	2	1	1	1608	4.40548
4585	1	1	29	27.3982	9.2	3.552	4.995	118	70	88.7552	4.662	2.8702	1.0878	1.17137	1	1	2	0	2	1	1	1611	4.4137
4929	1	2	64	21.9261	8.55556	5.55	5.106	110	77	61.4508	6.1383	1.582	1.1914	0.816467	2	1	2	0	2	1	1	1611	4.4137
6384	1	2	53	22.7694	7.67677	5.1615	5.883	114	64	65.4027	3.885	0.9379	1.0101	#NULL!	1	1	1	0	2	1	1	1613	4.41918
17032	2	1	45	22.1367	9.07216	5.6055	7.8255	95	60	76.9385	6.3973	3.1527	1.0101	2.4714	1	1	1	0	2	1	1	1617	4.43014
3425	1	2	67	23.2483	10.3659	6.216	10.0455	111	58	60.1657	7.8736	1.0961	1.3727	#NULL!	2	1	1	0	2	1	1	1620	4.43836
3735	1	2	40	25.3155	6.66667	4.995	5.328	114	72	83.2352	3.6778	0.8814	0.8288	1.18992	2	1	1	0	2	1	1	1627	4.45753
6345	1	1	24	34.8535	9.49153	4.0515	5.328	108	77	69.6067	7.8995	2.7685	1.1914	#NULL!	1	1	2	0	2	1	1	1628	4.46027
2137	1	1	22	22.0932	8.3871	5.994	7.437	117	77	79.7016	4.5325	1.7402	0.8288	1.47319	1	1	2	0	2	1	1	1629	4.46301
2151	1	2	43	34.2936	8.42975	5.0505	7.659	112	78	76.5441	4.5066	2.2487	1.0101	#NULL!	1	1	1	1	2	1	1	1636	4.48219
25746	2	1	32	17.704	8.27586	4.7175	4.44	110	61	86.0527	3.9109	1.469	0.6475	0.819797	1	3	1	1	2	1	0	1643	4.50137
4794	1	1	32	20.202	8.48837	5.0505	7.7145	100	70	93.1117	4.9728	1.0848	0.9065	#NULL!	0	1	2	0	2	1	1	1645	4.50685
977	1	1	40	19.4444	8.36957	4.107	3.0525	100	74	77.9816	4.144	2.3504	0.6475	#NULL!	0	3	1	0	2	1	1	1646	4.50959
4454	1	2	21	19.025	7.38636	3.885	4.7175	103	65	94.8669	3.4188	1.0509	1.0101	#NULL!	1	1	2	0	2	1	0	1649	4.51781
6753	1	1	65	24.093	8.70968	4.9395	5.328	116	71	61.0469	6.5009	2.8928	1.1914	#NULL!	2	1	1	0	2	1	1	1650	4.52055
13833	1	2	49	25.4524	7.87234	4.884	7.2705	119	73	73.5532	4.2994	1.9436	1.9943	1.79948	1	1	1	1	2	1	1	1650	4.52055
4415	1	2	33	23.2434	8.08081	4.9395	4.218	100	74	84.1477	5.8275	1.5933	1.0878	1.86164	0	1	1	0	2	1	1	1650	4.52055
24926	2	2	42	21.5045	8	4.7175	6.2715	78	56	73.9267	5.5685	2.1922	1.5022	1.0085	2	1	1	1	2	1	0	1652	4.52603
2131	1	1	47	24.2587	9.15789	6.3825	6.327	112	72	64.6082	6.3973	3.3335	0.6475	#NULL!	0	1	1	0	2	1	1	1653	4.52877
2817	1	1	27	22.2656	8.48837	4.7175	3.6075	110	74	89.0724	4.8174	0.904	0.9065	#NULL!	0	1	2	0	2	1	1	1655	4.53425
6548	1	2	35	22.9719	7.2449	4.1625	5.883	102	67	72.0247	4.2735	1.2091	1.1914	#NULL!	1	1	1	0	2	1	0	1655	4.53425
12726	1	1	41	25	10.3448	4.44	8.8245	116	69	88.5431	6.216	4.3279	0.7252	1.12677	2	3	1	1	2	1	1	1658	4.54247
19160	2	2	25	21.5139	6.33663	5.106	5.772	88	66	92.89	4.5584	0.9153	1.1914	#NULL!	1	1	1	0	2	1	0	1659	4.54521
25627	2	2	27	29.6158	8.05825	5.1615	4.9395	99	61	100.059	3.9109	1.8419	0.8029	1.82832	1	1	1	1	2	1	0	1662	4.55342
19848	2	2	27	23.9361	8.60215	4.8285	4.551	103	74	86.4434	5.4131	1.13	0.9324	1.86917	1	1	1	0	2	1	0	1667	4.56712
12635	1	1	63	27.2173	9.89691	5.8275	9.3795	103	75	70.38	6.1124	3.0171	0.9065	#NULL!	1	1	1	1	2	1	1	1670	4.57534
23840	2	1	50	28.2284	9.25234	4.995	5.772	103	75	83.1065	6.216	7.7857	0.7252	1.24542	1	1	1	1	2	1	1	1672	4.58082
19809	2	1	25	19.9184	8.40909	4.4955	3.996	118	71	71.4892	3.367	0.6667	1.0101	1.78022	1	1	1	1	2	1	1	1676	4.59178
25187	2	1	42	23.4236	9.24731	4.551	3.33	105	70	97.109	3.2116	1.0057	0.9842	1.48666	1	1	1	1	2	1	0	1679	4.6
22128	2	2	32	29.2969	8.33333	4.3845	3.552	115	70	83.5128	2.9008	1.0396	0.8029	2.01882	1	1	1	1	2	1	1	1680	4.60274
6013	1	1	30	24.858	9.13978	4.662	4.1625	110	68	73.4356	4.9987	1.4577	1.0101	3.51826	1	3	1	0	2	1	1	1681	4.60548
13334	1	2	30	33.2265	8.77049	5.8275	7.881	103	77	69.1929	4.7656	0.9266	1.0878	2.00984	1	1	1	1	2	1	1	1686	4.61918
2230	1	1	31	21.3839	8.20225	4.7175	4.3845	103	74	82.985	4.1181	1.2769	0.9065	#NULL!	0	3	2	0	2	1	1	1687	4.62192
14890	1	1	43	27.3356	9.4	3.996	2.664	117	74	70.2334	4.1958	2.1244	0.6475	0.996336	1	3	1	1	2	1	1	1688	4.62466
14924	1	1	34	30.3233	10.2941	5.328	7.9365	113	58	82.3062	5.439	9.04	0.6475	2.92685	1	3	1	1	2	1	1	1689	4.6274
25945	2	1	37	26.0276	10	5.772	7.215	103	64	89.3651	3.9886	1.6498	0.8288	2.63973	0	1	1	1	2	1	0	1690	4.63014
10861	1	2	37	24.7475	8.9	5.2725	7.104	103	59	73.0064	5.2577	1.1074	1.0878	#NULL!	1	1	1	0	2	1	1	1690	4.63014
21956	2	2	50	35.6333	9.12281	5.772	5.6055	119	59	60.9679	4.4548	1.9549	1.2432	3.02453	2	1	1	1	2	1	0	1690	4.63014
23627	2	2	30	29.5159	8.9899	4.218	6.66	105	59	73.4122	4.4548	2.0453	0.6475	1.23728	0	1	1	1	2	1	0	1691	4.63288
22913	2	2	35	23.8281	7.8125	4.662	4.4955	101	60	73.8346	3.8073	0.565	1.1396	1.1914	0	1	1	1	2	1	0	1692	4.63562
19587	2	2	21	20.5457	7.41573	5.106	6.8265	114	57	85.0962	3.5483	0.6667	0.9065	2.59839	1	1	1	0	2	1	0	1693	4.63836
14339	1	1	23	24.4473	8.42105	4.7175	4.1625	114	53	83.76	4.7138	0.9266	0.8288	#NULL!	1	1	2	0	2	1	1	1695	4.64384
23028	2	2	26	26.8386	7.94393	5.439	6.771	115	66	82.5552	4.0922	0.7684	1.0619	3.76862	0	1	2	1	2	1	0	1695	4.64384
18941	2	1	39	28.3266	9.10891	4.884	7.77	118	69	76.7846	6.6304	2.5312	0.9065	2.30525	1	3	1	0	2	1	1	1697	4.64932
8996	1	2	45	27.7344	7.90909	5.1615	5.55	100	70	60.9057	7.0707	1.7515	0.9065	#NULL!	1	3	1	0	2	1	1	1700	4.65753
16391	2	1	31	23.5294	9.56522	4.995	6.216	117	75	93.7138	4.5325	2.0453	0.9065	2.50638	0	1	1	0	2	1	1	1701	4.66027
20933	2	2	42	24.3418	6.73267	4.7175	5.6055	86	57	66.1489	4.3512	0.9944	1.2691	1.32719	0	1	2	1	2	1	0	1701	4.66027
5611	2	1	40	28.3266	9.39394	4.9395	5.772	110	72	56.3911	6.3714	2.1244	0.8029	#NULL!	0	1	1	1	2	1	1	1705	4.67123
17907	2	1	27	29.3724	9.40594	4.995	4.662	101	69	94.1801	7.4333	1.4012	1.554	1.1322	1	1	1	1	2	1	0	1706	4.67397
4422	1	2	39	25.1532	9.13978	4.662	8.436	115	77	87.3884	6.993	1.5481	1.554	1.11266	2	1	1	0	2	1	1	1706	4.67397
7242	1	2	23	23.9512	8.3	4.7175	5.2725	102	73	84.6356	4.5066	1.0961	1.0101	#NULL!	1	1	1	0	2	1	0	1708	4.67945
10349	1	1	22	19.8407	8.06452	4.4955	3.108	104	75	101.654	4.2994	0.5989	1.0101	#NULL!	1	3	2	0	2	1	1	1709	4.68219
15501	2	1	30	22.9481	9.46237	4.662	3.885	100	67	90.1246	5.5426	1.8532	0.7252	2.22118	0	1	1	0	2	1	1	1710	4.68493
25415	2	1	24	28.6501	8.75	4.8285	3.8295	107	71	94.3009	3.6778	1.7741	0.9065	1.31979	1	1	2	1	2	1	1	1713	4.69315
19308	2	2	36	25.9107	8.67925	5.6055	5.9385	93	67	75.2994	4.403	4.8025	0.5439	3.03694	1	1	1	0	2	1	1	1716	4.70137
17124	2	1	34	27.4348	9.6	3.9405	6.216	101	61	77.3709	4.5843	2.9041	0.5439	#NULL!	1	1	1	0	2	1	0	1717	4.70411
18604	2	1	38	21.4692	8.91304	4.7175	5.3835	108	72	84.9494	3.4447	1.2091	0.7252	1.66475	0	1	2	0	2	1	1	1718	4.70685
12495	1	1	34	31.1419	10	4.6065	4.3845	91	68	72.2709	4.7138	1.2091	1.0101	1.39014	1	1	1	1	2	1	1	1719	4.70959
9458	1	2	21	20.2395	7.47126	4.884	5.7165	114	59	97.6438	6.2678	1.2656	1.1914	#NULL!	1	1	2	0	2	1	1	1720	4.71233
16643	2	1	27	26.1493	9.3	4.9395	3.774	107	79	97.515	5.9829	2.4747	0.7511	2.23046	1	2	1	1	2	1	0	1721	4.71507
13640	1	1	42	21.4692	9.12088	5.217	5.3835	100	70	74.873	5.5685	0.8927	0.9065	#NULL!	1	3	1	0	2	1	1	1722	4.71781
18555	2	1	22	30.0232	9.27273	5.106	5.2725	114	78	74.6932	7.0189	2.7685	1.1396	3.96453	1	1	2	0	2	1	0	1722	4.71781
20986	2	2	29	22.8625	6.99029	4.2735	5.55	82	60	90.1331	3.6519	0.9605	1.2432	1.77208	1	1	1	1	2	1	0	1722	4.71781
16843	2	1	37	31.2394	9.40594	4.8285	3.552	98	61	80.9055	4.7915	1.4012	0.8806	#NULL!	1	2	2	1	2	1	0	1727	4.73151
13075	1	2	44	32.4062	8.68421	5.994	9.4905	111	79	63.2862	4.2735	1.6724	1.0101	#NULL!	1	1	1	1	2	1	1	1727	4.73151
7722	1	1	43	30.3871	10.1923	4.9395	5.772	108	73	66.3883	4.921	2.4069	0.8288	2.01093	0	1	1	0	2	1	1	1728	4.73425
12498	1	2	56	28.8415	8.09091	5.0505	4.7175	97	72	56.9943	6.4491	0.8588	1.0878	0.852973	2	1	1	1	2	1	1	1728	4.73425
8042	1	2	31	22.3674	8	4.884	4.6065	90	70	90.2212	5.3354	0.6667	1.1914	1.3762	0	1	1	0	2	1	1	1729	4.73699
11833	1	2	31	28.1969	6.99115	5.106	4.3845	105	79	62.2272	4.2735	1.0396	0.9065	3.58328	1	1	1	1	2	1	1	1730	4.73973
26728	2	2	42	25.7812	7.37864	4.9395	5.6055	88	59	81.2561	4.7397	2.034	0.8806	2.13606	1	1	1	1	2	1	0	1733	4.74795
6327	1	2	37	28.8044	8.33333	4.551	4.107	113	78	58.1801	5.0505	1.3334	1.2691	#NULL!	1	1	1	0	2	1	0	1733	4.74795
2183	1	1	52	19.6232	8.35165	4.7175	4.218	117	79	66.9314	3.7814	0.8023	1.0101	#NULL!	0	1	1	0	2	1	1	1734	4.75068
25983	2	1	59	19.1406	8.55422	5.106	6.3825	101	72	60.5912	5.8534	1.0509	0.9583	1.15055	2	1	1	1	2	1	0	1735	4.75342
2041	1	1	38	21.8871	8.8764	4.3845	5.106	100	71	90.9792	4.5325	1.808	1.0101	0.393631	1	1	1	0	2	1	1	1735	4.75342
17857	2	2	42	27.1816	8.48485	4.9395	5.9385	105	59	64.6245	3.9627	0.8814	0.9842	1.74529	0	1	1	1	2	1	0	1735	4.75342
12595	1	2	41	30.4076	8.81818	4.995	6.6045	103	64	89.138	4.7915	1.4916	0.9065	2.01132	2	1	1	1	2	1	1	1737	4.7589
11723	1	2	50	31.2026	9.38053	4.995	6.216	97	79	69.5492	6.0865	2.9945	1.0878	2.40426	2	1	1	1	2	1	1	1738	4.76164
25344	2	1	51	22.4813	9.20455	4.773	6.993	91	68	69.8537	6.4232	2.1583	1.1396	#NULL!	0	3	1	1	2	1	0	1742	4.7726
12038	1	1	46	23.7332	9.34066	4.662	6.549	117	69	73.503	4.5584	1.8645	1.0101	#NULL!	1	2	1	1	2	1	1	1742	4.7726
25275	2	1	42	23.8087	10	4.44	3.7185	95	60	77.213	4.2476	1.7176	0.8029	1.18203	1	1	1	1	2	1	0	1742	4.7726
12039	1	2	42	26.4024	8.51485	5.3835	6.8265	109	64	81.2561	4.6102	0.8475	1.1914	#NULL!	1	1	1	1	2	1	1	1742	4.7726
25343	2	2	43	29.0943	7.36364	4.4955	5.1615	95	71	67.4189	5.9311	2.0453	1.1655	1.52647	0	1	1	1	2	1	0	1742	4.7726
20633	2	2	52	18.3143	7.64706	4.551	6.6045	109	72	46.1262	6.0347	2.1696	0.8029	0.691752	2	1	1	1	2	1	0	1743	4.77534
2669	1	1	32	34.4781	10	4.6065	3.7185	110	74	82.4518	6.1642	2.5538	0.9065	#NULL!	1	2	1	0	2	1	1	1744	4.77808
20604	2	2	28	42.3855	8.90511	4.8285	5.4945	110	72	75.3623	4.0404	1.4351	0.9065	#NULL!	1	1	1	1	2	1	0	1748	4.78904
2186	1	2	40	27.6888	7.59615	4.9395	6.1605	98	65	77.6761	4.4807	1.6611	0.8288	1.49502	2	1	1	0	2	1	1	1748	4.78904
20335	2	2	32	27.2932	8.25243	4.4955	5.328	102.5	57.5	66.002	5.3095	1.4012	1.0101	2.16583	1	1	1	1	2	1	0	1749	4.79178
6156	1	2	32	20.8325	8.13187	4.329	6.1605	113	76	65.2702	4.2735	0.8814	1.2691	0.784992	2	1	1	0	2	1	1	1750	4.79452
14865	1	2	21	25.6896	7.85047	5.1615	3.1635	105	78	68.0668	4.403	0.9944	0.7252	#NULL!	1	1	2	1	2	1	0	1751	4.79726
26581	2	2	23	19.4674	7.2043	4.884	4.218	104	50	81.424	4.1181	1.2882	0.8029	1.40442	1	1	1	0	2	1	0	1752	4.8
12502	1	1	50	27.8852	9.2	4.8285	6.993	108	67	77.7523	5.2318	1.6046	0.8288	#NULL!	2	3	1	1	2	1	1	1753	4.80274
18474	2	2	31	22.6474	7.30769	4.551	5.328	97	74	73.8212	4.3253	0.4746	1.1396	1.44823	0	1	1	0	2	1	0	1753	4.80274
1769	1	1	44	25.3515	9.26316	4.884	4.884	100	62	78.9443	4.8951	2.2939	1.0101	#NULL!	1	1	1	0	2	1	1	1755	4.80822
20221	2	2	48	30.5428	8.38095	5.0505	5.772	98	65	69.249	5.0246	1.0509	1.0619	1.01459	2	1	1	1	2	1	0	1756	4.81096
20907	2	2	52	30.2978	9.25234	5.328	7.0485	92	72	64.0964	5.8016	1.5594	1.1655	2.36326	2	1	1	1	2	1	0	1757	4.8137
12781	1	2	38	28.257	10.0971	5.2725	6.771	105	69	74.4775	4.7397	3.5143	0.9065	#NULL!	1	1	1	1	2	1	1	1759	4.81918
12244	1	1	54	28.3937	9.90099	5.6055	6.9375	109	61	63.3883	5.6203	2.26	0.9065	0.705047	2	1	1	0	2	1	1	1760	4.82192
10387	1	2	34	25.9645	8.43137	4.6065	4.6065	101	73	71.5704	4.662	0.8475	1.1914	1.16084	1	1	1	1	2	1	1	1761	4.82466
16049	2	1	38	24.2424	9.16667	4.7175	5.7165	107	73	84.0165	4.9728	1.469	0.7252	2.16376	2	3	1	0	2	1	0	1765	4.83562
10774	1	2	45	31.2386	9.44444	5.3835	8.991	111	73	55.9136	6.734	1.8645	0.9065	4.13931	2	1	1	1	2	1	1	1768	4.84384
25377	2	2	27	27.2817	8.44037	4.4955	5.7165	107	60	74.0984	5.5426	2.034	0.6734	#NULL!	1	1	1	1	2	1	0	1768	4.84384
25623	2	1	36	28.3447	9.69388	5.217	6.2715	110	69	68.8265	2.9526	1.3334	0.7252	#NULL!	2	2	1	1	2	1	0	1769	4.84658
25622	2	2	34	27.8488	8.48485	4.773	5.883	94	65	83.6393	6.5786	1.3447	1.3986	1.52948	1	1	1	1	2	1	0	1769	4.84658
19170	2	1	34	21.7181	8.49462	5.7165	4.8285	104	70	89.8744	3.8073	1.1639	0.9065	1.23222	1	2	1	0	2	1	1	1771	4.85205
24899	2	2	34	25.9151	9.02174	4.44	5.4945	91	63	69.8702	5.2577	1.9097	0.9324	1.54315	0	1	1	1	2	1	0	1771	4.85205
4581	1	1	62	17.782	7.55814	4.773	4.884	104	70	83.3533	4.4807	0.9831	1.0101	#NULL!	2	1	1	0	2	1	1	1772	4.85479
26501	2	1	49	17.6745	8.37209	4.1625	5.55	96	67	83.4481	3.9886	0.8475	0.9324	0.3182	1	3	1	1	2	1	0	1772	4.85479
12149	1	1	38	22.1453	8.35165	4.9395	4.8285	103	61	78.7978	6.0606	1.7515	1.1914	0.542247	0	1	1	1	2	1	1	1774	4.86027
12153	1	2	34	26.1427	7.40385	4.8285	6.3825	106	70	83.6393	6.475	1.4577	1.1914	2.56232	1	1	1	1	2	1	1	1774	4.86027
13525	1	1	50	27.968	10.102	4.1625	5.6055	113	73	74.528	4.6879	1.4351	0.6475	0.96755	1	1	1	0	2	1	1	1775	4.86301
26509	2	2	48	25.8065	8.11881	5.6055	6.549	108	70	70.1279	5.2059	1.695	1.1137	2.71804	1	1	1	1	2	1	0	1775	4.86301
18106	2	2	33	22.3757	7.62887	4.2735	4.662	98	59	85.3331	3.9886	0.8475	0.9065	#NULL!	0	1	2	0	2	1	0	1776	4.86575
25757	2	1	31	26.2596	9.38144	5.3835	6.7155	101	68	104.609	5.2318	6.6444	0.6216	1.24897	1	3	1	1	2	1	0	1778	4.87123
23932	2	2	56	24.653	8.82979	4.4955	4.7175	107	72	63.1393	7.0966	0.8814	1.0619	1.28671	1	1	2	1	2	1	0	1778	4.87123
25756	2	2	32	25.2363	8.2	4.4955	5.4945	109	74	73.3469	4.0404	1.695	0.8806	2.13187	1	1	1	1	2	1	0	1778	4.87123
11333	1	2	30	28.6288	7.54386	4.773	2.7195	111	74	74.3142	5.8275	1.6385	1.2691	#NULL!	1	1	1	0	2	1	1	1778	4.87123
24564	2	2	26	28.441	9	5.3835	6.6045	102	71	104.068	3.5483	0.8362	0.8547	3.12243	1	1	1	1	2	1	0	1780	4.87671
23336	2	2	40	23.4952	7.34694	4.662	5.1615	94	64	72.7721	4.662	0.7232	1.1396	0.926184	1	1	1	1	2	1	0	1780	4.87671
3268	1	1	36	21.0498	8.66667	4.6065	5.7165	113	73	66.9828	4.2994	1.8984	1.0101	0.771845	0	1	1	0	2	1	1	1781	4.87945
10172	1	2	36	25.3155	8.03922	4.3845	7.215	97	59	72.5034	4.9728	1.017	1.1914	1.43032	1	1	1	0	2	1	1	1781	4.87945
23296	2	2	32	24.7475	8.24742	4.329	4.884	90	56	69.0889	4.3512	1.9323	0.9583	0.906204	1	1	1	1	2	1	0	1782	4.88219
21189	2	1	25	22.46	8.7234	4.884	4.7175	104	67	84.0386	4.8951	1.2656	0.8029	0.870437	1	1	2	1	2	1	0	1785	4.89041
23038	2	2	31	33.8741	8.65546	4.662	6.2715	99	64	86.423	4.5325	3.164	0.8029	3.05827	1	1	1	1	2	1	0	1785	4.89041
19924	2	2	51	25.7778	9.78022	4.884	5.217	89	62	62.127	5.6203	1.9888	0.9324	1.48474	2	1	2	0	2	1	0	1785	4.89041
24420	2	2	54	28.4529	8.83495	4.9395	7.4925	101	68	69.3498	5.5944	1.6724	1.1914	2.90223	2	1	1	1	2	1	1	1786	4.89315
15264	2	1	36	23.6652	8.95833	4.662	4.0515	110	72	96.5148	4.921	2.5877	1.1914	2.09479	1	3	2	0	2	1	1	1787	4.89589
19936	2	2	33	23.833	7.93814	4.6065	6.882	95	70	64.8637	4.2735	1.1978	1.036	0.935631	0	1	1	0	2	1	0	1788	4.89863
11105	1	1	55	27.7743	9.79798	5.328	9.1575	102	67	61.4609	3.3411	2.5651	0.7252	#NULL!	1	2	1	0	2	1	1	1789	4.90137
207	1	1	41	27.0051	9.13043	5.994	3.7185	118	78	86.5229	5.0246	3.6951	0.6475	2.46686	1	1	1	0	2	1	1	1790	4.90411
22612	2	1	42	23.8751	8.8764	4.7175	4.662	104	65	85.1273	4.2217	0.6215	0.777	1.07559	1	3	1	1	2	1	0	1791	4.90685
19256	2	1	38	30.4611	9.81481	4.773	5.4945	104	70	76.4097	4.9469	3.1301	0.8288	#NULL!	2	3	1	0	2	1	0	1792	4.90959
10985	1	1	30	29.737	9.60396	4.7175	6.3825	108	71	84.4242	6.1642	2.2939	0.9065	3.99415	1	1	1	0	2	1	1	1792	4.90959
13375	1	2	42	34.049	10	5.55	7.2705	104	74	61.7648	5.6203	2.7233	0.8288	3.9886	2	1	1	0	2	1	1	1792	4.90959
21328	2	2	29	21.1389	8.65979	4.4955	4.884	109	69	81.8172	3.7037	0.6893	1.2432	1.34066	1	1	1	1	2	1	0	1797	4.92329
21914	2	2	27	28.125	8.61111	4.551	5.106	107	74	90.1485	5.1541	1.5142	0.8806	1.75972	1	1	1	1	2	1	0	1798	4.92603
24727	2	2	49	30.863	8.90909	5.4945	6.2715	117	74	60.5331	6.7599	1.8306	1.3727	3.44078	1	1	1	1	2	1	0	1801	4.93425
6843	1	2	34	26.6389	8.28283	4.3845	5.0505	105	62	26.7352	6.1383	1.7289	1.2691	1.85708	2	1	1	0	2	1	1	1802	4.93699
21588	2	2	35	24.0882	7.14286	4.6065	6.771	88	65	72.0247	5.5944	2.3278	1.0878	1.07076	1	1	1	1	2	1	0	1806	4.94795
23132	2	2	34	24.1415	7.8125	5.0505	5.439	89	65	72.4498	4.1181	0.9492	0.9842	1.83165	1	1	1	1	2	1	0	1807	4.95068
21373	2	2	43	28.8754	9.8	5.106	6.66	99	67	72.6318	4.8174	1.695	0.8288	1.72696	1	1	2	1	2	1	0	1807	4.95068
11275	1	2	39	25.2081	9.41176	6.105	6.216	95	72	81.342	3.6001	1.7854	0.8288	#NULL!	2	1	1	1	2	1	1	1808	4.95342
24153	2	2	22	19.8178	8.53933	5.2725	4.884	91	60	88.8906	4.2994	0.8136	1.1914	1.94028	0	1	2	1	2	1	0	1810	4.9589
20183	2	2	53	25.1532	8.26531	5.55	8.8245	102	68	69.6134	4.6102	1.2204	0.9583	1.19633	2	1	1	1	2	1	0	1810	4.9589
25767	2	2	42	33.7822	8.75	5.328	3.6075	100	62	69.4077	4.3512	0.791	0.8806	2.16909	2	1	1	1	2	1	0	1810	4.9589
21777	2	2	34	31.1846	8.03738	4.773	4.9395	110	78	82.4913	4.0663	0.7232	0.9842	2.10012	1	1	2	1	2	1	0	1811	4.96164
8476	1	1	66	22.46	10	5.1615	6.6045	119	69	69.007	6.1642	1.7176	1.0878	#NULL!	2	1	1	1	2	1	1	1812	4.96438
21222	2	1	41	25.6055	9.78723	5.3835	5.328	104	69	80.0842	2.9008	1.4577	0.6734	1.70119	1	1	1	1	2	1	0	1812	4.96438
19400	2	2	28	26.2917	7.5	4.3845	4.9395	98	68	67.0637	3.6001	1.6159	1.036	0.691777	1	1	1	0	2	1	0	1814	4.96986
23816	2	1	42	21.2245	8.51064	4.4955	5.2725	106	61	74.873	3.4447	1.0622	0.9583	0.591408	1	3	1	1	2	1	0	1815	4.9726
21120	2	2	33	24.1217	8.70968	4.662	3.663	111	74	76.6413	4.9728	1.7741	1.3986	1.44626	1	1	1	1	2	1	0	1815	4.9726
21221	2	2	37	25.4028	8.17308	5.2725	6.327	90	62	63.3746	4.0663	1.2204	1.0878	2.95494	1	1	1	1	2	1	0	1815	4.9726
10091	1	2	59	28.0689	9.23077	5.217	6.9375	117	72	51.332	10.0233	2.6442	1.0878	2.17259	2	3	1	1	1	1	1	1816	4.97534
25265	2	2	34	27.6361	7.98165	5.1615	5.4945	94	74	57.4092	6.8635	1.7628	1.036	1.55992	1	1	1	1	2	1	0	1816	4.97534
25654	2	2	33	27.7008	8.8	4.9395	7.881	97	77	67.0921	4.8692	2.3278	0.9324	2.74856	2	1	2	1	2	1	0	1819	4.98356
24045	2	2	39	26.0584	6.72897	4.6065	6.438	107	77	67.951	4.7915	0.8701	1.0101	1.16493	1	1	1	1	2	1	0	1821	4.98904
26637	2	1	32	31.2637	10	4.773	5.106	101	60	108.084	5.2577	2.3843	0.5957	2.67076	1	1	1	1	2	1	0	1822	4.99178
21124	2	1	21	23.6652	8.73684	4.6065	5.106	100	51	85.3212	6.8117	0.7345	0.9842	1.31029	1	1	2	1	2	1	0	1826	5.00274
20061	2	1	33	27.31	9.29293	4.4955	3.7185	112	67	86.4574	6.3196	2.3391	0.7511	1.52048	0	3	1	1	2	1	0	1827	5.00548
15870	2	2	41	20.4518	8.17073	4.662	6.327	81	53	77.2877	5.4649	1.4577	1.1396	0.9842	1	1	1	1	2	1	0	1827	5.00548
15609	2	2	48	19.6506	8.3908	4.551	4.329	94	64	59.4528	5.6462	1.9436	1.1914	0.800976	1	1	1	1	2	1	0	1831	5.01644
25637	2	2	39	26.2985	8.75	4.9395	7.2705	108	67	70.4598	4.6102	2.6555	0.8288	1.73431	2	1	1	1	2	1	0	1834	5.02466
4116	1	1	48	18.0697	8.73418	5.328	5.8275	107	79	85.7547	5.1541	2.6216	1.0878	#NULL!	1	3	2	0	2	1	0	1835	5.0274
4263	1	2	61	25.4375	8.46939	4.9395	6.327	110	67	76.4017	6.9671	3.2092	0.8288	#NULL!	1	3	2	0	2	1	1	1835	5.0274
13954	1	2	37	28.251	8.7	4.329	6.4935	107	70	78.9152	5.4131	1.695	1.0878	#NULL!	1	1	1	0	2	1	1	1835	5.0274
20784	2	1	28	27.968	9.89691	5.4945	5.439	115	77	57.8903	5.439	2.0227	1.1396	3.70451	1	1	1	1	2	1	0	1837	5.03288
1425	1	1	34	29.6495	9.24528	4.6065	2.997	119	79	90.9123	4.2735	2.0905	0.9065	1.58464	1	1	1	1	2	1	1	1840	5.0411
22250	2	2	21	22.1003	7.63441	4.6065	4.107	95	77	103.678	3.3152	0.7006	1.1137	1.52936	1	1	2	1	2	1	0	1840	5.0411
1390	1	2	40	21.3599	8.95349	4.7175	5.6055	106	69	89.5859	4.7915	1.808	0.9065	1.39219	1	1	1	0	2	1	1	1841	5.04384
26521	2	2	32	22.6003	8.33333	5.106	5.217	98	62	83.5128	5.6721	0.9379	1.1914	1.78143	0	1	1	1	2	1	0	1841	5.04384
9867	1	2	49	33.2986	9.23077	5.217	6.438	105	78	52.7743	8.5729	3.1301	1.0101	#NULL!	1	1	2	0	2	1	1	1841	5.04384
13182	1	1	43	24.5089	9.46809	5.2725	7.1595	109	66	64.0366	6.8894	2.9719	1.1914	#NULL!	0	3	1	0	2	1	0	1843	5.04932
4635	1	1	33	26.3958	8.87755	4.995	4.1625	116	76	100.703	5.439	1.2995	0.9065	1.84482	1	2	1	1	2	1	1	1843	5.04932
11603	1	1	30	20.1092	7.58621	4.44	4.218	103	68	80.985	4.8951	2.1696	0.8288	1.94768	1	1	1	1	2	1	1	1845	5.05479
25363	2	2	31	23.9361	7.52577	5.328	3.996	101	68	76.6367	5.18	1.1752	0.9324	3.27494	0	1	1	1	2	1	0	1846	5.05753
16347	2	2	46	28.8754	8.62069	5.3835	5.772	115	74	69.8499	4.7138	0.7345	1.0101	1.34946	1	1	1	0	2	1	1	1848	5.06301
13802	1	1	30	24.3911	8.58696	4.995	2.664	110	75	77.0381	6.9671	0.8814	1.3727	1.20324	1	1	2	1	2	1	1	1852	5.07397
22642	2	1	42	24.7721	8.64583	4.995	3.6075	115	71	74.1222	5.6203	2.0566	1.3209	1.221	1	2	1	1	2	1	0	1852	5.07397
22641	2	2	36	28.251	9.0625	4.9395	6.882	99	64	63.0282	4.8692	1.6724	1.2173	1.55649	1	1	1	1	2	1	0	1852	5.07397
5670	1	2	22	24.7676	6.96078	4.218	3.441	95	62	62.0898	3.4447	0.8136	1.2691	#NULL!	1	1	1	1	2	1	0	1854	5.07945
26740	2	2	29	27.9155	8.53211	4.7175	5.328	110	75	80.7453	3.2375	1.7967	0.9324	4.93765	0	1	1	1	2	1	0	1855	5.08219
20885	2	2	37	28	10.1042	5.217	6.9375	105	68	76.8491	6.1901	2.3843	0.9065	2.80559	0	1	1	1	2	1	0	1857	5.08767
22680	2	1	33	27.6601	9.70874	4.9395	3.219	107	70	74.8296	4.0922	2.1696	0.8288	2.12508	1	2	1	1	1	1	0	1861	5.09863
16416	2	1	26	26.4915	9.0625	3.885	4.7175	101	60	85.108	3.1598	0.8588	0.8547	1.30191	0	3	2	0	2	1	0	1862	5.10137
14525	1	2	61	23.2446	9.22222	5.4945	5.2725	115	62	51.5023	6.3973	2.2487	0.9065	1.91209	2	1	1	0	2	1	1	1865	5.10959
11065	1	1	34	24.6755	9.0099	5.2725	6.771	106	71	71.5933	5.3613	2.7007	1.0878	1.15995	0	1	1	1	2	1	1	1866	5.11233
19719	2	1	25	24.3911	9.47368	5.1615	6.771	116	77	84.0386	3.885	1.9323	0.7252	3.03726	1	1	1	1	2	1	0	1866	5.11233
19129	2	1	23	20.3244	8.92857	5.106	4.4955	92	65	104.421	4.9728	1.1526	1.0101	#NULL!	1	1	1	0	2	1	0	1869	5.12055
9621	1	2	33	39.0368	8.49206	4.3845	6.9375	106	65	85.3331	6.8117	2.2148	0.8288	1.34458	2	1	1	1	2	1	1	1872	5.12877
8721	1	2	29	26.5643	8.09524	4.9395	6.7155	111	73	73.0313	3.626	0.9605	0.9065	#NULL!	0	1	1	1	2	1	0	1877	5.14247
20105	2	2	44	25.1486	8.13725	4.773	5.9385	93	71	69.6092	4.921	1.5368	1.1655	1.44039	1	1	1	1	2	1	0	1883	5.1589
13414	1	1	23	26.1493	8.84211	4.773	5.772	110	70	57.6328	3.5224	1.0283	0.9065	#NULL!	1	1	2	0	2	1	0	1886	5.16712
19799	2	2	28	37.2536	8.20312	4.773	4.884	101	66	85.8075	4.6102	1.0622	1.2432	1.45523	1	1	1	1	2	1	0	1890	5.17808
18177	2	1	55	21.5139	8.7234	4.3845	4.329	114	73	98.1314	6.0088	1.7515	0.8288	#NULL!	2	3	1	0	1	1	0	1891	5.18082
25103	2	2	27	18.0662	7.75281	5.1615	5.3835	101	60	85.2708	4.1699	0.5989	1.0878	#NULL!	1	1	2	1	2	1	0	1892	5.18356
15266	1	2	23	20.7031	7.93478	4.2735	5.3835	95	61	81.424	4.403	1.9097	1.2691	#NULL!	1	1	1	1	2	1	0	1892	5.18356
23142	2	1	42	23.3234	9.27083	5.4945	6.327	106	71	87.095	5.18	3.4804	0.9583	1.88522	1	2	2	1	2	1	0	1893	5.1863
26947	2	1	29	23.2438	8.77551	4.9395	6.7155	100	73	93.8958	5.2059	1.1865	0.8288	1.0362	1	3	2	1	2	1	0	1893	5.1863
9681	1	2	40	21.2084	8.08511	4.7175	5.7165	116	77	92.3858	4.4548	1.2882	0.9065	#NULL!	2	1	1	0	2	1	1	1896	5.19452
14816	1	2	47	32.8947	9.90909	4.995	7.659	115	77	61.7385	6.1642	4.2375	1.1914	#NULL!	2	1	1	1	2	1	1	1897	5.19726
19545	2	1	30	23.1206	8.4375	4.44	4.9395	114	76	71.4216	5.1541	1.2204	0.9583	0.743947	1	1	1	1	2	1	0	1898	5.2
8564	1	2	34	29.2184	9.20792	5.106	7.9365	91	64	75.213	7.5887	1.6498	1.3727	#NULL!	2	1	1	1	2	1	1	1898	5.2
25411	2	2	34	27.3399	9.05263	5.55	5.439	99	67	74.2704	6.4232	2.2713	0.7252	2.5308	1	1	1	1	2	1	0	1899	5.20274
11681	1	2	44	29.4107	8.64865	4.8285	5.6055	117	76	76.1877	3.9627	1.13	1.0878	2.13098	2	1	1	1	2	1	1	1901	5.20822
13651	1	2	40	23.7253	8.24742	4.329	6.2715	111	77	66.0291	3.8332	1.1752	1.0101	1.10053	1	1	1	0	2	1	1	1902	5.21096
3209	1	2	54	23.7118	8.0198	4.884	6.216	118	72	61.4103	6.216	2.2148	0.9065	1.07665	2	1	1	0	2	1	1	1902	5.21096
11359	1	2	33	32.8933	9	6.4935	8.4915	114	74	76.6413	4.2994	0.8249	1.0101	3.67099	1	1	1	1	2	1	1	1905	5.21918
11336	1	1	61	27.9904	9.89796	4.551	5.3835	109	70	55.6763	4.7915	1.9323	1.0101	2.30584	1	1	1	1	2	1	1	1906	5.22192
13310	1	2	28	24.9989	8.11881	5.2725	5.6055	99	72	78.2366	3.8332	0.8362	0.6475	#NULL!	1	1	1	1	2	1	1	1908	5.2274
22200	2	2	52	29.7778	9.70297	5.106	4.44	112	71	69.8831	7.6405	3.5821	1.1655	2.39188	2	1	1	1	2	1	0	1909	5.23014
12481	1	2	57	28.6215	9.5	4.773	6.0495	109	74	56.7899	5.439	2.6103	0.9065	1.95587	2	1	1	1	2	1	1	1911	5.23562
15964	2	2	22	22.7732	7.63441	4.329	4.773	107	68	80.1264	4.0922	0.8927	1.1914	1.31217	1	1	2	0	2	1	0	1912	5.23836
18016	2	1	29	21.0616	7.85714	4.773	4.6065	113	73	71.2618	3.1339	0.8249	1.0101	#NULL!	0	1	2	1	2	1	0	1917	5.25205
15082	1	1	32	29.3658	9.43396	5.772	4.107	115	74	76.7858	4.8174	2.7685	1.0101	4.2918	1	1	1	0	2	1	1	1919	5.25753
16274	2	1	32	24.5675	8.8172	4.1625	4.773	85	57	86.9992	3.5742	1.5481	1.0101	0.8991	1	3	1	0	2	1	0	1920	5.26027
14343	1	1	24	21.7051	8.20225	4.884	4.0515	114	75	77.5659	3.0562	0.8362	1.0101	1.50427	1	1	2	1	2	1	1	1922	5.26575
24684	2	2	44	20	8.18182	5.4945	5.883	109	68	72.2936	3.7037	0.9944	1.2691	1.24054	1	1	2	1	2	1	0	1925	5.27397
15797	2	2	24	25.204	8.33333	4.662	5.883	111	71	91.0317	4.2735	0.6554	0.8547	1.61823	1	1	2	1	2	1	0	1925	5.27397
19960	2	2	37	29.865	9.24528	6.1605	8.547	99	66	92.4169	4.9469	1.4464	0.8029	3.11311	1	1	1	1	2	1	0	1927	5.27945
6491	1	1	36	29.0657	9.6	4.107	3.7185	109	64	72.8129	3.9109	1.0848	0.9065	1.37995	1	3	1	0	2	1	1	1928	5.28219
19461	2	1	35	24.7555	9.69697	5.2725	6.327	108	78	87.348	5.3354	3.0284	0.5439	1.57941	1	1	1	0	2	1	0	1929	5.28493
17686	2	2	26	17.2248	6.62791	4.329	5.2725	113	73	71.2323	4.0663	0.5085	1.2691	0.50986	0	1	2	1	2	1	0	1930	5.28767
20262	2	1	36	30.8248	9.33962	4.884	4.44	113	72	75.718	4.9469	2.3843	1.036	1.53249	1	1	1	1	2	1	0	1931	5.29041
5445	1	1	63	25.3515	9.6875	5.883	8.1585	119	77	56.7338	6.0088	3.8872	1.0878	#NULL!	2	1	1	1	2	1	1	1932	5.29315
14489	1	2	42	32.4354	8.10345	4.7175	7.104	101	61	65.3784	4.8174	2.6781	1.0101	#NULL!	0	1	1	0	2	1	1	1934	5.29863
22457	2	2	27	20.6131	8.77778	5.772	10.4895	114	66	114.182	5.9052	3.0058	0.9324	#NULL!	0	1	2	1	2	1	0	1935	5.30137
11380	1	1	53	24.3375	8.64583	5.883	6.105	119	77	66.6731	4.3253	0.8701	0.9065	#NULL!	0	1	2	1	2	1	1	1936	5.30411
16811	2	2	28	32.2118	8.26446	4.4955	4.218	101	75	80.269	5.4908	0.9492	0.8288	2.33167	1	1	1	1	2	1	0	1938	5.30959
11746	1	1	25	22.3863	8.7234	5.1615	5.2725	96	70	75.4957	3.0044	0.6893	0.7252	#NULL!	1	1	2	0	2	1	0	1939	5.31233
9775	1	1	33	27.7744	9.02913	4.9395	5.1615	117	74	77.0673	4.6102	1.7176	0.7252	1.69041	1	1	1	0	2	1	1	1939	5.31233
21204	2	2	34	25.5367	8.17204	4.2735	4.773	95	64	63.0701	3.7555	1.0961	0.9583	0.641975	1	1	1	1	2	1	0	1945	5.32877
10744	1	2	23	19.7777	7	4.329	3.33	97	79	77.4806	3.0044	1.1187	0.8288	0.95238	0	1	2	0	2	1	1	1946	5.33151
5030	1	2	51	28.959	7.78761	4.884	3.441	112	72	62.8517	6.0606	2.2035	1.1914	1.60629	2	1	1	0	2	1	1	1946	5.33151
19976	2	2	21	18.8588	7.71084	4.8285	4.6065	89	66	77.9768	2.7195	0.5424	0.6993	1.46143	1	1	1	1	2	1	0	1947	5.33425
25464	2	2	23	23.6614	7.01923	3.996	3.0525	90	67	64.7416	3.6001	1.0283	0.9324	0.962592	1	2	2	1	2	1	0	1949	5.33973
17022	2	1	24	21.0498	8.58696	4.551	3.3855	111	72	99.8746	4.0145	0.8588	0.9065	0.7585	0	1	2	0	2	1	0	1950	5.34247
12714	1	2	23	18.5178	7.12644	4.7175	6.2715	110	77	79.4066	3.9627	0.8475	0.9065	2.04006	0	1	2	1	2	1	1	1950	5.34247
19109	2	2	35	20.1733	8.33333	4.4955	5.1615	97	79	84.3199	4.2217	1.0848	1.0878	1.81219	0	1	2	0	2	1	0	1950	5.34247
9633	1	2	53	32.0073	9.46903	5.9385	8.214	105	72	53.5348	7.0189	2.7346	0.7252	5.99129	2	1	1	0	2	1	1	1951	5.34521
21220	2	2	29	23.533	8.46939	4.662	3.441	94	73	74.8274	4.3771	1.2091	0.8806	#NULL!	1	1	1	1	2	1	0	1953	5.35068
8158	1	2	43	26.4915	9.04762	5.0505	6.6045	106	65	65.0668	4.8433	1.0509	1.0878	1.07295	1	1	1	0	2	1	1	1956	5.3589
26632	2	1	62	21.7193	9.09091	5.328	7.9365	112	73	73.6354	4.1958	3.1527	0.7252	2.86765	1	2	1	1	2	1	0	1957	5.36164
5274	1	2	37	28.1969	8.03738	4.8285	6.771	109	78	77.8694	4.9728	1.8984	0.9065	#NULL!	1	1	1	0	2	1	1	1957	5.36164
4697	1	2	37	22.8928	7.5	5.439	7.437	102	77	77.8694	6.6563	1.8645	1.2691	1.6172	0	1	2	1	2	1	1	1958	5.36438
22805	2	2	34	23.3726	8.3871	4.6065	6.105	98	59	78.1796	3.4447	0.8701	0.9583	1.24068	1	1	1	1	2	1	0	1959	5.36712
25430	2	2	22	16.2177	7.75	4.995	4.329	97	62	90.1129	4.2476	0.678	1.1137	1.4319	1	1	2	1	2	1	0	1960	5.36986
23843	2	2	45	21.9289	7.23404	5.7165	6.549	96	63	68.4424	7.2002	1.6837	1.0101	#NULL!	1	1	1	1	2	1	0	1963	5.37808
19645	2	1	30	27.3588	9.19192	4.4955	5.439	108	70	97.7499	5.8275	1.2656	0.7511	1.27472	1	2	1	1	2	1	0	1964	5.38082
24106	2	2	38	25.4767	7.62376	4.884	7.7145	89	52	68.3103	3.2375	1.3447	1.036	1.00068	1	3	1	1	2	1	0	1967	5.38904
20273	2	2	54	24.974	8.68687	4.884	7.104	111	67	62.1266	6.216	1.8419	0.9324	2.33564	2	1	1	1	2	1	0	1968	5.39178
22749	2	1	28	29.0612	9.60784	4.0515	6.9375	110	73	96.7977	3.5483	1.582	0.7511	2.79463	0	3	1	1	2	1	0	1970	5.39726
14395	1	1	23	29.7143	8.96226	4.8285	5.328	112	76	76.0761	5.3872	2.1357	1.0101	#NULL!	1	1	1	1	2	1	1	1970	5.39726
3557	1	1	63	24.0882	10	3.885	5.661	104	67	80.2134	7.4333	2.3391	1.4504	#NULL!	2	3	1	1	2	1	1	1971	5.4
19826	2	2	23	22.3478	8.22222	4.44	4.773	109	66	88.092	2.9526	1.243	1.0101	3.17115	1	1	1	1	2	1	0	1972	5.40274
7794	1	2	54	30.8532	9.27273	4.773	7.659	109	71	72.1167	6.7081	2.0566	1.0878	2.17012	2	1	1	0	2	1	1	1975	5.41096
17040	2	1	26	28.7105	9.02913	4.662	4.3845	112	78	76.3157	3.7037	2.0227	1.4245	#NULL!	0	1	2	0	2	1	0	1980	5.42466
23237	2	1	38	32.0846	8.94737	4.8285	3.885	110	69	63.4071	4.7138	2.0453	0.8288	2.46146	1	3	1	1	2	1	0	1980	5.42466
17200	2	2	21	22.151	7.23404	4.662	5.2725	89	66	99.0898	4.7915	0.8023	0.9324	1.3613	1	1	2	1	2	1	0	1981	5.4274
11624	1	1	38	17.3191	8.13953	4.2735	2.775	93	62	101.677	2.8749	1.1978	0.8288	#NULL!	1	3	1	0	2	1	0	1983	5.43288
10516	1	2	34	32.8731	9.66102	4.3845	6.7155	95	63	76.1782	7.511	2.1583	1.2691	#NULL!	1	1	1	0	2	1	0	1983	5.43288
6517	1	2	54	30.4772	8.06723	4.9395	6.2715	117	76	46.1871	7.5887	1.2091	1.3727	1.64211	2	1	1	1	2	1	1	1984	5.43562
14306	1	1	22	26.0933	8.76289	5.55	6.0495	111	62	110.731	5.7239	13.0967	0.3885	#NULL!	1	1	2	1	2	1	0	1985	5.43836
15568	2	2	22	28.6501	8.30357	4.995	4.4955	98	63	86.5366	4.7138	1.6159	0.8288	3.4743	1	1	1	1	2	1	0	1985	5.43836
21277	2	1	32	23.1834	9.46237	4.44	4.218	104	70	86.9992	4.2217	1.3334	0.6993	0.791307	1	3	1	1	2	1	0	1989	5.44932
3447	1	1	72	19.3772	7.74194	4.995	5.4945	116	50	72.9914	6.5009	1.3108	1.0878	0.44844	2	1	1	1	2	1	1	1991	5.45479
9958	1	1	57	26.3958	9.27835	6.105	5.883	116	75	59.9431	6.2419	4.1132	1.0878	2.01058	1	1	1	1	2	1	1	1992	5.45753
5539	1	1	38	25.5593	9.25532	4.1625	4.884	103	72	74.1533	4.5843	1.0961	1.0101	1.1396	2	1	1	0	2	1	1	1994	5.46301
9187	1	1	43	28.306	9.21569	5.4945	8.103	115	72	75.2777	5.3095	1.1865	1.0101	2.28571	1	3	1	0	2	1	1	1995	5.46575
12195	1	2	40	31.245	8.30357	4.4955	6.882	117	73	77.6761	5.8275	1.2995	1.0101	#NULL!	2	1	1	1	2	1	1	1997	5.47123
25098	2	2	26	26.3465	7.86408	4.662	5.217	100	61	73.7807	3.7037	0.678	1.1914	2.52577	1	1	1	1	2	1	0	1998	5.47397
25985	2	1	22	18.6122	8.6747	4.8285	5.0505	93	58	98.178	3.5742	0.791	0.8547	#NULL!	1	1	2	1	2	1	0	2000	5.47945
15846	2	2	44	22.68	7.95918	5.106	6.327	119	70	76.1877	3.7555	0.9605	1.1137	#NULL!	1	1	1	1	2	1	1	2002	5.48493
20281	2	2	28	34.8899	9.02439	5.328	6.1605	113	75	72.679	5.0764	1.3786	0.8806	4.13453	1	1	1	1	2	1	0	2002	5.48493
22498	2	1	26	20.6612	8.36957	4.9395	3.996	111	70	92.781	4.403	1.8984	0.7511	0.981314	1	2	1	1	2	1	0	2003	5.48767
15654	2	1	33	26.8406	9.21569	4.6065	6.0495	94	66	76.3077	4.403	1.4803	0.8288	1.75456	0	3	2	0	2	1	0	2006	5.49589
17250	2	1	27	25.8645	9.27835	4.6065	4.7175	98	64	83.5889	5.2836	2.8702	1.5022	1.13627	0	1	2	1	2	1	0	2008	5.50137
2419	1	2	28	34.4496	7.86325	5.2725	8.1585	109	76	82.4022	5.18	1.8306	1.2691	#NULL!	1	1	1	0	2	1	0	2010	5.50685
12469	1	2	40	25.1486	8.71287	4.4955	3.8295	99	69	79.8142	4.8174	1.1639	1.0878	#NULL!	1	1	1	1	2	1	1	2010	5.50685
13497	1	1	26	23.5036	8.65979	4.662	6.105	101	60	67.8998	4.9987	2.0227	0.8288	0.60088	1	3	2	0	2	1	1	2013	5.51507
12343	1	2	52	25.4524	7.9798	3.9405	4.8285	110	72	78.9181	6.1642	1.7515	1.3727	#NULL!	2	1	1	1	2	1	1	2016	5.52329
2314	1	2	25	30.4272	8.10811	4.6065	5.772	108	73	82.137	6.0606	2.373	0.8288	3.4948	2	1	1	0	2	1	1	2016	5.52329
5668	1	2	56	32.4662	7.70492	4.1625	5.9385	108	59	55.7781	6.2419	1.7289	1.9166	1.06745	1	1	1	0	1	1	1	2017	5.52603
26815	2	2	31	22.9591	8.08081	4.995	6.327	112	74	80.717	4.9987	0.7797	0.9583	1.0767	0	1	1	1	2	1	0	2018	5.52877
19998	2	2	23	24.3046	7.98077	4.662	4.884	95	66	76.55	6.1642	1.1526	1.1655	0.990416	1	1	1	0	2	1	0	2019	5.53151
10794	1	2	37	25.9645	7.40385	4.329	7.3815	102	74	66.3089	5.8793	1.1639	1.2691	#NULL!	1	1	1	0	2	1	0	2019	5.53151
8383	1	2	30	21.9261	7.65957	5.328	6.216	110	64	83.4664	4.3512	0.9379	1.0878	2.02464	1	1	1	0	2	1	1	2020	5.53425
13368	1	2	43	25.2363	8.9899	5.106	5.55	95	66	53.6582	4.7397	5.4014	0.4662	#NULL!	2	1	1	0	1	1	1	2021	5.53699
19378	2	1	27	27.0169	9.70297	4.6065	5.328	104	72	97.515	5.3872	2.7798	0.7252	1.11989	1	1	1	0	2	1	0	2023	5.54247
14570	1	1	29	20.4152	7.93103	4.773	6.0495	108	65	80.7194	4.662	1.3334	1.0101	#NULL!	0	3	2	0	2	1	1	2025	5.54795
22014	2	2	32	28.8754	8.27273	5.1615	5.994	102	66	73.3469	3.6001	0.9831	1.2691	1.2227	1	1	1	1	2	1	0	2025	5.54795
23075	2	2	39	27.2096	8.57143	5.4945	6.1605	102	59	62.0124	6.734	1.7176	0.8806	0.896214	0	2	1	1	1	1	0	2027	5.55342
25042	2	1	40	31.8047	9.71429	5.4945	4.107	109	73	67.3701	4.2994	2.599	0.5439	1.67277	1	2	1	1	2	1	0	2029	5.5589
8430	1	2	25	22.8329	7.42268	4.662	5.1615	101	64	82.137	3.2116	0.5876	1.0101	#NULL!	1	1	1	0	2	1	0	2031	5.56438
14571	1	1	75	22.8374	10	5.106	6.3825	104	61	67.9325	4.1699	1.4351	0.8288	#NULL!	2	3	1	1	2	1	1	2035	5.57534
12649	1	2	33	25.8478	7.69231	4.551	5.661	116	73	74.7218	5.1541	1.3899	0.9065	2.37663	1	1	1	1	2	1	1	2036	5.57808
4800	1	1	34	25.6489	8.96907	5.661	5.6055	117	72	95.2975	6.0347	2.4408	0.8288	3.02172	1	1	1	1	2	1	1	2037	5.58082
20224	2	2	24	28.7201	8.45455	4.995	7.1595	119	77	97.8867	3.5483	0.3277	1.2432	1.46076	1	1	2	1	2	1	0	2037	5.58082
1169	1	2	45	21.4844	8.26087	4.6065	7.7145	114	70	81.2686	4.0922	1.3108	0.7252	#NULL!	2	1	1	0	2	1	1	2037	5.58082
2986	1	2	59	31.5011	8.14815	5.0505	3.885	117	75	65.585	6.5527	1.7967	1.813	1.44332	1	1	1	0	2	1	1	2037	5.58082
22778	2	2	31	31.2488	7.69912	4.44	5.2725	100	69	81.8011	4.8433	1.4238	1.0619	1.6576	0	1	1	1	2	1	0	2039	5.5863
21370	2	2	26	22.9398	7.83505	4.9395	5.7165	101	64	89.5645	4.0145	1.017	0.7511	2.20411	1	1	1	1	2	1	0	2039	5.5863
15334	2	2	35	27.6888	7.98077	4.2735	4.6065	97	67	72.9192	4.6102	0.4068	1.2691	2.63248	2	1	1	1	2	1	0	2040	5.58904
19810	2	2	36	28.441	8.39623	4.2735	3.552	106	65	74.3453	5.1282	1.7063	0.7252	2.33808	1	1	1	1	2	1	0	2041	5.59178
15673	2	1	23	31.1791	9.62264	4.7175	7.104	110	71	77.5054	4.3512	1.5255	0.9065	1.63959	1	1	2	0	2	1	1	2042	5.59452
24794	2	1	30	23.2254	8.21053	5.1615	5.217	96	79	96.5879	4.2476	0.9831	0.8547	1.11947	1	1	1	1	2	1	0	2043	5.59726
9288	1	1	56	23.3887	9.45055	5.2725	3.7185	109	79	57.1288	5.3095	1.8871	1.0101	1.06387	1	1	1	1	2	1	1	2044	5.6
12059	1	1	40	27.4648	9.70588	5.1615	6.438	95	60	82.2416	3.8073	1.5594	0.7252	#NULL!	1	2	1	0	2	1	1	2047	5.60822
9300	1	1	23	21.4619	8.13187	4.7175	4.9395	112	78	65.6661	3.6001	1.2656	0.7252	1.21187	1	1	2	1	2	1	1	2048	5.61096
1934	1	2	32	33.6728	8.42105	4.3845	6.8265	104	70	85.8678	4.5584	2.0792	1.1914	1.75185	2	1	1	0	2	1	1	2048	5.61096
19851	2	2	33	24.8777	8.21053	4.44	3.108	92	70	74.7218	5.6721	1.2317	0.7252	1.51157	2	1	1	1	2	1	0	2048	5.61096
25372	2	2	22	25.7812	8.25243	3.885	7.7145	101	63	68.1548	3.7296	0.678	1.1137	0.454113	1	1	1	1	2	1	0	2049	5.6137
2043	1	2	47	29.5159	8.19048	5.2725	4.884	109	75	89.4103	4.403	1.017	1.1914	2.07619	2	1	1	0	2	1	1	2049	5.6137
17691	2	1	44	22.8374	9.04255	5.0505	5.6055	115	72	66.0791	4.0145	2.1583	0.8029	1.67003	1	3	1	1	2	1	0	2050	5.61644
23438	2	2	31	31.2295	7.30435	4.773	5.55	106	66	78.6275	3.9109	0.8475	1.0878	2.26983	0	1	1	1	2	1	0	2052	5.62192
13208	1	2	31	31.139	8.63636	5.439	7.437	118	73	65.6922	4.3771	2.0566	0.6475	#NULL!	1	1	1	1	2	1	0	2053	5.62466
12138	1	2	35	24.6094	8.58491	4.773	4.662	99	74	85.5223	6.3196	1.1978	1.554	#NULL!	1	1	1	1	2	1	1	2054	5.6274
19990	2	1	25	22.7903	9.05263	4.4955	6.3825	106	60	96.7679	4.5843	1.6498	0.9065	1.36663	0	3	2	1	2	1	0	2055	5.63014
17437	2	2	43	25.7778	8.95833	5.3835	5.0505	98	61	65.0668	4.5584	2.147	0.9842	2.5769	1	1	1	1	2	1	0	2060	5.64384
24250	2	2	31	25.2994	7.12871	4.1625	6.1605	100	70	80.717	3.9886	0.7458	1.2691	0.43845	0	1	2	1	2	1	0	2060	5.64384
2022	1	2	35	24.1288	7.44898	5.217	6.3825	94	67	58.8401	6.2419	2.0566	1.0878	#NULL!	1	1	1	0	2	1	0	2061	5.64658
26828	2	1	45	19.7232	8.85057	5.439	5.55	106	62	80.2986	4.8692	1.3334	0.9583	0.553569	2	3	1	1	2	1	0	2062	5.64932
7988	1	1	55	23.2254	9.56044	4.4955	3.774	111	74	62.5792	4.9987	1.7515	0.9065	#NULL!	2	3	1	0	2	1	1	2064	5.65479
12754	1	2	32	28.0689	9.38144	4.551	4.995	107	60	78.1224	7.0966	3.8985	0.9065	#NULL!	1	1	1	1	2	1	1	2065	5.65753
5816	1	2	44	25.9701	7.27273	4.9395	4.995	119	67	54.4817	5.3613	1.3673	0.7252	1.11742	1	1	1	1	2	1	1	2065	5.65753
5189	1	1	31	18.3145	8.13953	4.773	4.995	103	64	62.3114	3.4447	1.13	1.0101	#NULL!	0	3	2	1	2	1	0	2066	5.66027
10639	1	1	41	21.7079	8.33333	4.7175	3.9405	101	67	66.4245	6.9671	1.3447	1.2691	#NULL!	0	2	1	0	2	1	1	2070	5.67123
17935	2	1	27	28.306	9.2233	4.773	4.884	114	71	91.052	5.3872	1.7402	0.6734	#NULL!	1	1	1	1	2	1	1	2072	5.67671
26823	2	2	22	20.4294	7.72727	4.3845	6.1605	99	59	91.3669	2.9008	0.7119	1.036	1.0971	1	1	1	1	2	1	0	2072	5.67671
19570	2	2	24	21.875	7.5	4.218	3.9405	114	72	82.8205	4.3253	0.7458	1.2173	#NULL!	0	1	1	1	2	1	1	2072	5.67671
10614	1	2	36	25.8645	7.85047	4.3845	3.8295	106	74	69.0642	4.0663	1.0622	1.1914	#NULL!	0	1	1	1	2	1	1	2072	5.67671
9849	1	1	30	25.1559	8.57143	5.2725	4.995	107	71	77.7984	7.4592	2.2826	1.3727	#NULL!	1	1	1	0	2	1	1	2073	5.67945
1268	1	2	23	18.5078	7.11111	3.8295	3.7185	95	68	85.7592	3.4706	1.0848	0.8288	#NULL!	0	1	2	0	2	1	0	2076	5.68767
26649	2	2	28	20.4382	7.55319	4.995	4.884	92	63	92.1048	4.0145	1.0961	1.1655	1.87812	0	1	1	0	2	1	0	2076	5.68767
6260	1	2	47	24.8889	8	4.218	5.106	112	70	49.7428	6.2937	2.3617	1.1914	1.36288	1	1	1	1	2	1	1	2080	5.69863
9927	1	2	23	31.6242	9.72222	4.773	3.6075	100	73	73.0274	4.9469	1.017	0.9065	#NULL!	1	1	1	0	2	1	1	2080	5.69863
20330	2	1	21	25.5036	9.2	5.217	4.551	115	75	94.7654	4.9987	2.2035	0.9065	3.04209	1	1	2	1	2	1	0	2081	5.70137
18694	2	2	21	20.8117	6.91489	5.0505	4.44	114	62	110.447	3.4965	1.1639	0.8288	1.69472	1	1	2	0	2	1	0	2091	5.72877
12689	1	2	28	26.8352	7.80952	5.0505	4.7175	106	79	73.5534	5.5944	1.017	1.0101	#NULL!	1	1	1	1	2	1	1	2092	5.73151
1458	1	2	50	23.0681	7.68421	5.1615	5.883	110	68	62.3772	6.2678	0.7232	1.7353	1.03459	2	1	1	1	2	1	1	2093	5.73425
16276	2	1	24	17.9012	8.18182	5.106	5.328	110.5	69	97.5731	3.9627	1.2882	0.8288	1.03482	1	1	2	0	2	1	0	2095	5.73973
15874	2	1	44	23.03	9.45055	5.2725	5.439	105	66	70.5847	6.2678	2.0001	0.8288	2.83309	0	3	1	1	2	1	0	2097	5.74521
19056	2	2	24	19.5312	7.5	4.4955	4.3845	96	68	102.48	2.6159	0.7232	0.8806	1.24675	1	1	2	0	2	1	0	2097	5.74521
4531	1	1	27	29.0657	8.73786	5.439	7.548	113	75	89.0724	5.3354	1.9097	1.0878	#NULL!	1	1	1	1	2	1	1	2099	5.75068
23443	2	2	51	21.5045	8.44444	4.4955	4.1625	112	72	69.2702	5.3613	1.4238	1.036	0.793206	1	1	1	1	2	1	0	2100	5.75342
20902	2	2	28	28.6726	7.73585	4.8285	5.7165	103	74	70.9873	3.4706	0.6554	1.0619	2.37777	1	1	1	1	2	1	0	2101	5.75616
25537	2	2	39	28.9341	8.25243	4.995	6.4935	102	74	65.6041	5.957	1.8306	1.3468	2.80386	1	1	1	1	2	1	0	2101	5.75616
15909	2	1	26	24.7245	8.58586	4.3845	3.219	102	66	77.7854	4.2217	2.26	0.7252	1.3095	1	2	2	0	2	1	0	2104	5.76438
8395	1	1	39	22.9819	9.11111	4.773	4.6065	117	75	81.7745	7.0966	1.582	1.0878	#NULL!	1	3	2	0	2	1	0	2105	5.76712
10114	1	2	37	30.2978	8.90909	5.3835	10.0455	118	72	63.3746	4.7397	1.1865	0.9065	#NULL!	2	1	1	0	2	1	1	2105	5.76712
19354	2	2	21	22.6667	7.91209	3.9405	6.3825	102	72	108.679	4.8433	1.6498	0.9065	1.24345	1	1	2	0	2	1	0	2106	5.76986
20635	2	1	25	16.0701	7.55556	4.662	6.7155	114	69	86.689	4.7915	4.972	0.8288	#NULL!	1	1	2	1	2	1	0	2107	5.7726
15368	1	2	40	29.865	8.73786	4.7175	6.4935	111	61	68.416	5.2059	1.5707	0.6475	1.39219	1	1	1	0	2	1	1	2108	5.77534
26904	2	2	28	25.9107	7.76699	4.662	5.661	112	69	72.679	4.3512	1.3673	0.6993	#NULL!	0	1	1	1	2	1	0	2110	5.78082
21919	2	1	29	27.9778	9.44444	5.0505	4.3845	96	70	79.1155	4.0145	2.4973	0.8029	#NULL!	1	1	1	1	2	1	0	2117	5.8
10418	1	1	23	19.6072	8.13953	4.7175	4.3845	110	74	74.6952	3.626	0.8475	0.7252	#NULL!	1	1	2	0	2	1	1	2117	5.8
17737	2	1	30	19.79	7.95699	4.551	3.552	95	69	108.075	3.9368	0.8588	1.0101	0.936495	1	1	2	1	2	1	0	2120	5.80822
11082	1	1	80	25.6489	9.38144	4.7175	9.3795	117	67	63.1297	6.8117	2.7233	1.2691	#NULL!	2	1	1	1	2	1	0	2121	5.81096
17495	2	1	39	28.3604	9.70588	4.773	3.2745	102	67	78.3834	5.6462	3.4239	0.6734	1.31311	2	1	1	0	2	1	0	2121	5.81096
26965	2	1	30	23.3747	8.96907	5.328	3.552	110	70	85.327	6.1383	2.0905	1.0101	#NULL!	1	1	1	1	2	1	0	2122	5.8137
23849	2	2	25	25.4767	7.21649	4.6065	3.774	85	62	90.2805	4.0663	1.1526	1.1137	#NULL!	1	1	1	1	2	1	0	2124	5.81918
13803	1	2	37	25.8645	7.63636	5.9385	5.328	119	70	60.0318	7.1743	1.7967	1.1914	2.45194	1	1	2	0	2	1	1	2127	5.8274
25380	2	2	41	34.8381	9.29134	6.882	9.7125	119	77	54.1795	5.3872	1.1187	1.2432	#NULL!	2	1	1	1	2	1	0	2128	5.83014
7597	1	1	38	24.7676	9.11111	5.106	3.108	115	71	66.8493	5.0505	1.7628	0.9065	#NULL!	1	2	1	1	2	1	1	2129	5.83288
[truncated: 1,598 more rows]
